# Supplementary material for: Expansion of the fatty acyl reductase gene family shaped pheromone communication in Hymenoptera
Source: eLife. 2019 Feb 4;8:e39231. doi: 10.7554/eLife.39231 (PMC6361591; doi:10.7554/eLife.39231)
Supplement: Figure 1—source data 1. — The presence of a domain or conserved feature is marked with ‘+’. [file elife-39231-fig1-data1.xlsx]

## Sheet: CDDtable.csv_filledEMptyCells_m
Figure 1—source data 1. Predicted protein sequence lengths and conserved domains detected in predicted FAR coding regions via Conserved Domain Database search.
FARname_accession	predicted protein sequence length	SDR superfamily	FAR_C superfamily	FAR-N_SDR_e	Peptidase_A17	EGF_CA	Sterile	RmlD_sub_bind superfamily	RT_like superfamily	FAR_C	active site	putative NAD(P) binding site	putative substrate binding site	NAD(P) binding site	Ca2+ binding site	nucleic acid binding site	NTP binding site
AechFAR_XP_011053042.1	481	-	-	+	-	-	-	-	-	+	+	+	+	+	-	-	-
AechFAR_XP_011053043.1	425	+	-	-	-	-	+	-	-	-	-	-	-	+	-	-	-
AechFAR_XP_011057622.1	537	-	-	+	-	-	+	-	-	-	+	+	+	+	-	-	-
AechFAR_XP_011057682.1	503	-	-	+	-	-	+	-	-	-	+	+	+	+	-	-	-
AechFAR_XP_011057683.1	507	-	-	+	-	-	+	-	-	-	+	+	+	+	-	-	-
AechFAR_XP_011057888.1	493	-	-	+	-	-	+	-	-	-	+	+	+	+	-	-	-
AechFAR_XP_011057889.1	324	-	-	+	-	-	-	-	-	-	+	+	+	+	-	-	-
AechFAR_XP_011059458.1	401	+	-	-	-	-	+	-	-	-	-	-	-	+	-	-	-
AechFAR_XP_011059839.1	531	-	-	+	-	-	+	-	-	-	+	+	+	+	-	-	-
AechFAR_XP_011060599.1	522	-	-	+	-	-	+	-	-	-	+	+	+	+	-	-	-
AechFAR_XP_011060671.1	554	-	-	+	-	-	+	-	-	-	+	+	+	+	-	-	-
AechFAR_XP_011060676.1	529	-	-	+	-	-	+	-	-	-	+	+	+	+	-	-	-
AechFAR_XP_011060680.1	491	-	-	+	-	-	+	-	-	-	+	+	+	+	-	-	-
AechFAR_XP_011060684.1	516	-	-	+	-	-	+	-	-	-	+	+	+	+	-	-	-
AechFAR_XP_011060695.1	498	-	-	+	-	-	+	-	-	-	+	+	+	+	-	-	-
AechFAR_XP_011067886.1	494	-	-	+	-	-	+	-	-	-	+	+	+	+	-	-	-
AechFAR_XP_011068691.1	269	+	-	-	-	-	+	-	-	-	-	-	-	-	-	-	-
AmelFAR_ADI87409.1	490	-	-	+	-	-	+	-	-	-	+	+	+	+	-	-	-
AmelFAR_ADI87411.1	516	-	-	+	-	-	+	-	-	-	+	+	+	+	-	-	-
AmelFAR_NP_001177849.1	541	-	-	+	-	-	+	-	-	-	+	+	+	+	-	-	-
AmelFAR_NP_001180219.1	516	-	-	+	-	-	+	-	-	-	+	+	+	+	-	-	-
AmelFAR_NP_001229455.1	507	-	-	+	-	-	+	-	-	-	+	+	+	+	-	-	-
AmelFAR_NP_001314876.1	509	-	-	+	-	-	-	-	-	+	+	+	+	+	-	-	-
AmelFAR_XP_001120449.2	511	-	+	+	-	-	-	-	-	-	+	+	+	+	-	-	-
AmelFAR_XP_006565270.3	503	-	-	+	-	-	+	-	-	-	+	+	+	+	-	-	-
AmelFAR_XP_006566994.2	475	-	-	+	-	-	+	-	-	-	+	-	+	-	-	-	-
AmelFAR_XP_006570570.1	519	-	-	+	-	-	+	-	-	-	+	+	+	+	-	-	-
AmelFAR_XP_006570601.2	409	+	+	-	-	-	-	-	-	-	-	-	-	-	-	-	-
AvagFAR_GBLF01001646	76	+	-	-	-	-	-	-	-	-	-	-	-	-	-	-	-
AvagFAR_GBLF01016169	397	+	-	-	-	-	+	-	-	-	-	-	-	+	-	-	-
AvagFAR_GBLF01017203	526	-	-	+	-	-	+	-	-	-	+	+	+	+	-	-	-
AvagFAR_GBLF01018116	541	-	-	+	-	-	+	-	-	-	+	+	+	+	-	-	-
AvagFAR_GBLF01020336	64	+	-	-	-	-	-	-	-	-	-	-	-	-	-	-	-
AvagFAR_GBLF01021211	217	+	-	-	-	-	-	-	-	-	-	-	-	-	-	-	-
AvagFAR_GBLF01021244	215	+	-	-	-	-	-	-	-	-	-	-	-	-	-	-	-
AvagFAR_GBLF01021402	557	-	-	+	-	-	-	-	-	+	+	+	+	+	-	-	-
AvagFAR_GBLF01023042	349	+	-	-	-	-	+	-	-	-	-	-	-	-	-	-	-
AvagFAR_GBLF01023053	245	+	-	-	-	-	+	-	-	-	-	-	-	-	-	-	-
AvagFAR_GBLF01023065	337	+	-	-	-	-	+	-	-	-	-	-	-	-	-	-	-
AvagFAR_GBLF01023076	337	+	-	-	-	-	+	-	-	-	-	-	-	-	-	-	-
AvagFAR_GBLF01023198	304	-	-	+	-	-	-	-	-	-	+	-	+	-	-	-	-
AvagFAR_GBLF01023209	253	+	-	-	-	-	+	-	-	-	-	-	-	-	-	-	-
AvagFAR_GBLF01023220	316	-	-	+	-	-	-	-	-	-	+	-	+	-	-	-	-
AvagFAR_GBLF01023231	219	-	-	-	-	-	+	-	-	-	-	-	-	-	-	-	-
AvagFAR_GBLF01023450	132	-	-	-	-	-	+	-	-	-	-	-	-	-	-	-	-
AvagFAR_GBLF01023558	560	-	-	+	-	-	+	-	-	-	+	+	+	+	-	-	-
AvagFAR_GBLF01024081	575	-	-	+	-	-	+	-	-	-	+	+	+	+	-	-	-
AvagFAR_GBLF01024092	577	-	-	+	-	-	-	-	-	+	+	+	+	+	-	-	-
AvagFAR_GBLF01024481	542	-	-	+	-	-	+	-	-	-	+	+	+	+	-	-	-
AvagFAR_GBLF01025401	79	+	-	-	-	-	-	-	-	-	-	-	-	-	-	-	-
BimpFAR_XP_003485872.1	504	-	-	+	-	-	+	-	-	-	+	+	+	+	-	-	-
BimpFAR_XP_003486201.1	504	-	-	+	-	-	+	-	-	-	+	+	+	+	-	-	-
BimpFAR_XP_003486803.1	515	-	-	+	-	-	+	-	-	-	+	+	+	+	-	-	-
BimpFAR_XP_003489574.1	504	-	-	+	-	-	+	-	-	-	+	+	+	+	-	-	-
BimpFAR_XP_003491142.1	408	+	+	-	-	-	-	-	-	-	-	-	-	+	-	-	-
BimpFAR_XP_003492550.1	549	-	-	+	-	-	+	-	-	-	+	+	+	+	-	-	-
BimpFAR_XP_003492708.1	517	-	-	+	-	-	+	-	-	-	+	+	+	+	-	-	-
BimpFAR_XP_003493580.1	517	-	-	+	-	-	+	-	-	-	+	+	+	+	-	-	-
BimpFAR_XP_003494079.1	533	-	-	+	-	-	+	-	-	-	+	+	+	+	-	-	-
BimpFAR_XP_012236966.1	507	-	-	+	-	-	+	-	-	-	+	+	+	+	-	-	-
BimpFAR_XP_012241116.1	188	+	-	-	-	-	-	-	-	-	-	-	-	-	-	-	-
BimpFAR_XP_012241117.1	158	-	-	-	-	-	+	-	-	-	-	-	-	-	-	-	-
BimpFAR_XP_012241405.1	504	-	-	+	-	-	+	-	-	-	+	+	+	+	-	-	-
BimpFAR_XP_012242338.1	453	-	-	+	-	-	+	-	-	-	+	-	+	-	-	-	-
BimpFAR_XP_012243424.1	548	-	-	+	-	-	+	-	-	-	+	+	+	+	-	-	-
BimpFAR_XP_012245590.1	242	+	-	-	-	-	-	-	-	-	+	-	-	-	-	-	-
BimpFAR_XP_012245669.1	516	-	-	+	-	-	-	-	-	+	+	+	+	+	-	-	-
BimpFAR_XP_012247215.1	529	-	-	+	-	-	+	-	-	-	+	+	+	+	-	-	-
BimpFAR_XP_012247219.1	504	-	-	+	-	-	+	-	-	-	+	+	+	+	-	-	-
BimpFAR_XP_012247746.1	591	+	-	-	-	-	+	-	-	-	-	-	-	-	-	-	-
BimpFAR_XP_012248212.1	220	-	-	+	-	-	-	-	-	-	+	-	+	-	-	-	-
BimpFAR_XP_012248868.1	325	+	-	-	-	-	+	-	-	-	-	-	-	-	-	-	-
BimpFAR_XP_012249783.1	504	-	-	+	-	-	+	-	-	-	+	+	+	+	-	-	-
BlapFAR-A1_contig44207	473	-	-	+	-	-	-	-	-	+	+	+	+	+	-	-	-
BlapFAR-A4_contig43815...	504	-	-	+	-	-	+	-	-	-	+	+	+	+	-	-	-
BlapFAR-A5_contig13763_4377	504	-	-	+	-	-	+	-	-	-	+	+	+	+	-	-	-
BlapFAR_contig103	517	-	-	+	-	-	-	-	-	+	+	+	+	+	-	-	-
BlapFAR_contig11679_16742	515	-	-	+	-	-	+	-	-	-	+	+	+	+	-	-	-
BlapFAR_contig1171	533	-	-	+	-	-	+	-	-	-	+	+	+	+	-	-	-
BlapFAR_contig3654	507	-	-	+	-	-	+	-	-	-	+	+	+	+	-	-	-
BlapFAR_contig37001...	256	+	-	-	-	-	+	-	-	-	-	-	-	-	-	-	-
BlapFAR_contig5564	263	-	-	+	-	-	-	-	-	-	+	-	+	-	-	-	-
BlapFAR_contig7089	504	-	-	+	-	-	+	-	-	-	+	+	+	+	-	-	-
BlapFAR_contig79	516	-	-	+	-	-	-	-	-	+	+	+	+	+	-	-	-
BlapFAR-J_contig12250	577	-	-	+	-	-	+	-	-	-	+	+	+	+	-	-	-
BlucFAR-A1_contig47309	498	-	-	+	-	-	+	-	-	-	+	+	+	+	-	-	-
BlucFAR-A2_contig55206_29748	504	-	-	+	-	-	+	-	-	-	+	+	+	+	-	-	-
BlucFAR_contig23623	507	-	-	+	-	-	+	-	-	-	+	+	+	+	-	-	-
BlucFAR_contig23663	516	-	-	+	-	-	-	-	-	+	+	+	+	+	-	-	-
BlucFAR_contig24718	533	-	-	+	-	-	+	-	-	-	+	+	+	+	-	-	-
BlucFAR_contig26709	515	-	-	+	-	-	+	-	-	-	+	+	+	+	-	-	-
BlucFAR_contig2826	434	-	-	+	-	-	+	-	-	-	+	-	+	-	-	-	-
BlucFAR_contig29398	263	+	-	-	-	-	+	-	-	-	-	-	-	-	-	-	-
BlucFAR_contig42237_34386	319	+	-	-	-	-	+	-	-	-	+	-	-	-	-	-	-
BlucFAR_contig47322	248	+	-	-	-	-	-	-	-	-	+	-	-	+	-	-	-
BlucFAR_contig54390...	504	-	-	+	-	-	+	-	-	-	+	+	+	+	-	-	-
BlucFAR_contig55233...	306	-	-	+	-	-	-	-	-	-	-	+	+	+	-	-	-
BlucFAR_contig61108	518	-	-	+	-	-	-	-	-	+	+	+	+	+	-	-	-
BlucFAR_contig62776	264	+	-	-	-	-	+	-	-	-	-	-	-	-	-	-	-
BlucFAR_contig62831_55337	233	+	-	-	-	-	+	-	-	-	-	-	-	-	-	-	-
BlucFAR-J_contig26150_9365	583	-	-	+	-	-	+	-	-	-	+	+	+	+	-	-	-
BmorFAR_NP_001036967.1	460	-	-	+	-	-	-	-	-	+	+	+	+	+	-	-	-
BmorFAR_XP_004925977.1	625	-	-	+	-	-	+	-	-	-	+	+	+	+	-	-	-
BmorFAR_XP_004925980.2	326	+	-	-	-	-	+	-	-	-	-	-	-	-	-	-	-
BmorFAR_XP_004925987.1	520	-	-	+	-	-	+	-	-	-	+	+	+	+	-	-	-
BmorFAR_XP_004925992.1	525	-	-	+	-	-	+	-	-	-	+	+	+	+	-	-	-
BmorFAR_XP_004925993.1	534	-	-	+	-	-	+	-	-	-	+	+	+	+	-	-	-
BmorFAR_XP_004926011.1	504	-	-	+	-	-	+	-	-	-	+	+	+	+	-	-	-
BmorFAR_XP_004926017.1	532	-	-	+	-	-	+	-	-	-	+	+	+	+	-	-	-
BmorFAR_XP_004929428.1	460	-	-	+	-	-	-	-	-	+	+	+	+	+	-	-	-
BmorFAR_XP_004929579.2	473	-	-	+	-	-	+	-	-	-	+	-	+	-	-	-	-
BmorFAR_XP_004930760.1	514	-	-	+	-	-	+	-	-	-	+	+	+	+	-	-	-
BmorFAR_XP_004930761.1	508	-	-	+	-	-	+	-	-	-	+	+	+	+	-	-	-
BmorFAR_XP_004930776.1	524	-	-	+	-	-	+	-	-	-	+	+	+	+	-	-	-
BmorFAR_XP_004930778.1	510	-	-	+	-	-	+	-	-	-	+	+	+	+	-	-	-
BmorFAR_XP_004933661.2	231	+	-	-	-	-	-	-	-	-	-	-	-	-	-	-	-
BmorFAR_XP_004933662.1	121	-	-	-	-	-	+	-	-	-	-	-	-	-	-	-	-
BmorFAR_XP_004933979.2	326	+	-	-	-	-	+	-	-	-	-	-	-	-	-	-	-
BmorFAR_XP_004934306.2	133	+	-	-	-	-	-	-	-	-	-	-	-	-	-	-	-
BmorFAR_XP_012544375.1	509	-	-	+	-	-	-	-	-	+	+	+	+	+	-	-	-
BmorFAR_XP_012545655.1	168	-	-	-	-	-	-	-	-	+	-	-	-	-	-	-	-
BmorFAR_XP_012545657.1	266	-	-	+	-	-	-	-	-	-	+	+	-	+	-	-	-
BmorFAR_XP_012545663.1	189	+	-	-	-	-	-	-	-	-	-	-	-	-	-	-	-
BmorFAR_XP_012545664.1	133	-	-	-	-	-	+	-	-	-	-	-	-	-	-	-	-
BmorFAR_XP_012545674.1	524	-	-	+	-	-	+	-	-	-	+	+	+	+	-	-	-
BmorFAR_XP_012545689.1	542	-	-	+	-	-	+	-	-	-	+	+	+	+	-	-	-
BmorFAR_XP_012545692.1	498	-	-	+	-	-	+	-	-	-	+	+	+	+	-	-	-
BmorFAR_XP_012548712.1	498	-	-	+	-	-	-	-	-	+	+	+	+	+	-	-	-
BmorFAR_XP_012548713.1	410	+	-	-	-	-	-	-	-	+	+	-	-	-	-	-	-
BmorFAR_XP_012548909.1	467	-	-	+	-	-	+	-	-	-	+	+	+	+	-	-	-
BmorFAR_XP_012549536.1	518	-	-	+	-	-	+	-	-	-	+	+	+	+	-	-	-
BmorFAR_XP_012549859.1	366	-	-	+	-	-	-	-	-	-	+	+	+	+	-	-	-
BmorFAR_XP_012552207.1	284	+	-	-	-	-	-	-	+	-	+	-	-	-	-	-	-
BmorFAR_XP_012552208.1	332	+	-	-	-	-	+	-	-	-	-	-	-	-	-	-	-
BrupFAR_GBQF01000206	515	-	-	+	-	-	+	-	-	-	+	+	+	+	-	-	-
BrupFAR_GBQF01000312	531	-	-	+	-	-	-	-	-	+	+	+	+	+	-	-	-
BrupFAR_GBQF01000871	511	-	-	+	-	-	+	-	-	-	+	+	+	+	-	-	-
BrupFAR_GBQF01002149	69	+	-	-	-	-	-	-	-	-	-	-	-	-	-	-	-
BrupFAR_GBQF01007529	94	-	+	-	-	-	-	-	-	-	-	-	-	-	-	-	-
BrupFAR_GBQF01007832	96	-	+	-	-	-	-	-	-	-	-	-	-	-	-	-	-
BrupFAR_GBQF01008006	98	+	-	-	-	-	-	-	-	-	-	-	-	-	-	-	-
BrupFAR_GBQF01013350	158	-	-	-	-	-	+	-	-	-	-	-	-	-	-	-	-
BrupFAR_GBQF01016901	102	-	+	-	-	-	-	-	-	-	-	-	-	-	-	-	-
BrupFAR_GBQF01023930	536	-	-	+	-	-	+	-	-	-	+	+	+	+	-	-	-
BrupFAR_GBQF01023942	497	-	-	+	-	-	+	-	-	-	+	-	+	-	-	-	-
BrupFAR_GBQF01023953	72	+	-	-	-	-	-	+	-	-	-	-	-	-	-	-	-
BrupFAR_GBQF01024137	518	-	-	+	-	-	+	-	-	-	+	+	+	+	-	-	-
BrupFAR_GBQF01025267	199	-	-	-	-	-	+	-	-	-	-	-	-	-	-	-	-
BrupFAR_GBQF01025268	551	-	-	+	-	-	+	-	-	-	+	+	+	+	-	-	-
BrupFAR_GBQF01026767	535	-	-	+	-	-	+	-	-	-	+	+	+	+	-	-	-
BrupFAR_GBQF01027685	122	+	-	-	-	-	-	-	-	-	-	-	-	-	-	-	-
BrupFAR_GBQF01028508	596	-	-	+	-	-	+	-	-	-	+	+	+	+	-	-	-
BrupFAR_GBQF01028509	609	-	-	+	-	-	+	-	-	-	+	+	+	+	-	-	-
BrupFAR_GBQF01029726	546	-	-	+	-	-	+	-	-	-	+	+	+	+	-	-	-
BrupFAR_GBQF01030410	503	-	-	+	-	-	+	-	-	-	+	+	+	+	-	-	-
BrupFAR_GBQF01030411	255	+	-	-	-	-	+	-	-	-	-	-	-	-	-	-	-
BrupFAR_GBQF01030412	510	-	-	+	-	-	+	-	-	-	+	+	+	+	-	-	-
BrupFAR_GBQF01030413	502	-	-	+	-	-	+	-	-	-	+	+	+	+	-	-	-
BrupFAR_GBQF01030414	360	+	-	-	-	-	+	-	-	-	+	-	-	-	-	-	-
BterFAR-A1_XP_003394733.1	498	-	-	+	-	-	+	-	-	-	+	+	+	+	-	-	-
BterFAR-A2_XP_003402269.1	504	-	-	+	-	-	+	-	-	-	+	+	+	+	-	-	-
BterFAR-J_XP_020720279.1	597	-	-	+	-	-	+	-	-	-	+	+	+	+	-	-	-
BterFAR_XP_003399880.1	504	-	-	+	-	-	+	-	-	-	+	+	+	+	-	-	-
BterFAR_XP_003399881.1	517	-	-	+	-	-	+	-	-	-	+	+	+	+	-	-	-
BterFAR_XP_003399944.1	533	-	-	+	-	-	+	-	-	-	+	+	+	+	-	-	-
BterFAR_XP_003402802.1	504	-	-	+	-	-	+	-	-	-	+	+	+	+	-	-	-
BterFAR_XP_003402940.2	410	+	-	-	-	-	+	-	-	-	-	-	-	+	-	-	-
BterFAR_XP_003403231.1	504	-	-	+	-	-	+	-	-	-	+	+	+	+	-	-	-
BterFAR_XP_003403375.2	110	-	+	-	-	-	-	-	-	-	-	-	-	-	-	-	-
BterFAR_XP_003403427.2	68	-	-	-	-	-	-	-	-	-	-	-	-	-	-	-	-
BterFAR_XP_012173522.1	518	-	-	+	-	-	-	-	-	+	+	+	+	+	-	-	-
BterFAR_XP_012174003.2	392	-	-	+	-	-	-	-	-	-	+	+	+	+	-	-	-
BterFAR_XP_012174533.1	313	+	-	-	-	-	+	-	-	-	-	-	-	-	-	-	-
BterFAR_XP_012174769.1	519	-	-	+	-	-	+	-	-	-	+	+	+	+	-	-	-
BterFAR_XP_012175211.1	93	-	+	-	-	-	-	-	-	-	-	-	-	-	-	-	-
BterFAR_XP_012175212.1	264	+	-	-	-	-	+	-	-	-	-	-	-	-	-	-	-
BterFAR_XP_012175213.2	503	-	-	+	-	-	+	-	-	-	+	+	+	+	-	-	-
BterFAR_XP_012175487.2	169	-	-	-	-	-	+	-	-	-	-	-	-	-	-	-	-
BterFAR_XP_012175505.2	195	-	-	-	-	-	+	-	-	-	-	-	-	-	-	-	-
BterFAR_XP_012175509.2	237	-	-	+	-	-	-	-	-	-	+	-	-	-	-	-	-
BterFAR_XP_020720557.1	482	-	-	+	-	-	-	-	-	+	+	+	+	+	-	-	-
BterFAR_XP_020721700.1	522	-	-	+	-	-	+	-	-	-	+	+	+	+	-	-	-
BterFAR_XP_020721715.1	507	-	-	+	-	-	+	-	-	-	+	+	+	+	-	-	-
BterFAR_XP_020721716.1	515	-	-	+	-	-	+	-	-	-	+	+	+	+	-	-	-
BterFAR_XP_020723325.1	101	+	-	-	-	-	-	-	-	-	-	-	-	-	-	-	-
BterFAR_XP_020723448.1	504	-	-	+	-	-	+	-	-	-	+	+	+	+	-	-	-
BterFAR_XP_020723511.1	263	-	-	+	-	-	-	-	-	-	+	-	+	-	-	-	-
BterFAR_XP_020723568.1	505	-	-	+	-	-	+	-	-	-	+	+	+	+	-	-	-
BterFAR_XP_020723847.1	110	-	+	-	-	-	-	-	-	-	-	-	-	-	-	-	-
BterFAR_XP_020723849.1	491	-	-	+	-	-	+	-	-	-	+	+	+	+	-	-	-
BterFAR_XP_020723892.1	299	+	-	-	-	-	-	-	-	-	-	-	-	+	-	-	-
BterFAR_XP_020723935.1	327	-	-	+	-	-	-	-	-	-	+	+	+	+	-	-	-
BterFAR_XP_020723961.1	58	-	-	-	-	-	-	-	-	-	-	-	-	-	-	-	-
BterFAR_XP_020723970.1	137	+	-	-	-	-	-	-	-	-	-	-	-	-	-	-	-
CcalFAR_XP_017875373.1	228	+	-	-	-	-	-	-	-	-	+	-	-	+	-	-	-
CcalFAR_XP_017875568.1	411	+	-	-	-	-	+	-	-	-	-	-	-	-	-	-	-
CcalFAR_XP_017877885.1	424	-	+	+	-	-	-	-	-	-	+	+	+	+	-	-	-
CcalFAR_XP_017878659.1	349	+	-	-	-	-	-	-	-	+	-	-	-	-	-	-	-
CcalFAR_XP_017879512.1	510	-	-	+	-	-	-	-	-	+	+	+	+	+	-	-	-
CcalFAR_XP_017879692.1	525	-	-	+	-	-	+	-	-	-	+	+	+	+	-	-	-
CcalFAR_XP_017881002.1	225	+	-	-	-	-	+	-	-	-	-	-	-	-	-	-	-
CcalFAR_XP_017881795.1	74	+	-	-	-	-	-	-	-	-	-	-	-	-	-	-	-
CcalFAR_XP_017883756.1	358	+	-	-	-	-	-	-	-	+	+	-	-	-	-	-	-
CcalFAR_XP_017886876.1	505	-	-	+	-	-	+	-	-	-	+	+	+	+	-	-	-
CcalFAR_XP_017888351.1	515	-	-	+	-	-	+	-	-	-	+	+	+	+	-	-	-
CcalFAR_XP_017888610.1	109	-	-	-	-	-	+	-	-	-	-	-	-	-	-	-	-
CcalFAR_XP_017888818.1	516	-	-	+	-	-	+	-	-	-	+	+	+	+	-	-	-
CcalFAR_XP_017888842.1	508	-	-	+	-	-	+	-	-	-	+	-	+	-	-	-	-
CcalFAR_XP_017888855.1	507	-	-	+	-	-	+	-	-	-	+	+	+	+	-	-	-
CcalFAR_XP_017889310.1	91	+	-	-	-	-	-	-	-	-	-	-	-	-	-	-	-
CcalFAR_XP_017889314.1	526	-	-	+	-	-	+	-	-	-	+	+	+	+	-	-	-
CcalFAR_XP_017889607.1	387	+++	-	-	-	-	-	-	-	-	-	-	-	-	-	-	-
CcalFAR_XP_017889619.1	281	+	-	-	-	-	-	-	-	-	+	-	-	-	-	-	-
CcalFAR_XP_017891030.1	514	-	-	+	-	-	+	-	-	-	+	+	+	+	-	-	-
CcunFAR_GBUJ01003202	496	-	-	+	-	-	+	-	-	-	+	+	+	+	-	-	-
CcunFAR_GBUJ01003816	537	-	-	+	-	-	+	-	-	-	+	+	+	+	-	-	-
CcunFAR_GBUJ01003822	557	-	-	+	-	-	+	-	-	-	+	+	+	+	-	-	-
CcunFAR_GBUJ01004198	567	-	-	+	-	-	+	-	-	-	+	+	+	+	-	-	-
CcunFAR_GBUJ01004383	532	-	-	+	-	-	+	-	-	-	+	+	+	+	-	-	-
CcunFAR_GBUJ01004469	512	-	-	+	-	-	+	-	-	-	+	+	+	+	-	-	-
CcunFAR_GBUJ01016380	120	+	-	-	-	-	-	-	-	-	-	-	-	-	-	-	-
CcunFAR_GBUJ01025115	520	-	-	+	-	-	+	-	-	-	+	+	+	+	-	-	-
CcunFAR_GBUJ01026556	429	-	-	+	-	-	-	-	-	-	+	+	+	+	-	-	-
CcunFAR_GBUJ01028939	560	-	-	+	-	-	+	-	-	-	+	+	+	+	-	-	-
CfloFAR_EFN60288.1	313	+	-	-	-	-	+	-	-	-	-	-	-	-	-	-	-
CfloFAR_EFN60651.1	169	-	-	-	-	-	+	-	-	-	-	-	-	-	-	-	-
CfloFAR_EFN60685.1	136	+	-	-	-	-	-	-	-	-	-	-	-	-	-	-	-
CfloFAR_EFN61377.1	522	-	-	+	-	-	+	-	-	-	+	+	+	+	-	-	-
CfloFAR_EFN62043.1	108	-	-	-	-	-	+	-	-	-	-	-	-	-	-	-	-
CfloFAR_EFN62238.1	500	-	-	+	-	-	+	-	-	-	+	+	+	+	-	-	-
CfloFAR_EFN62239.1	521	-	-	+	-	-	-	-	-	+	+	+	+	+	-	-	-
CfloFAR_EFN63046.1	89	+	-	-	-	-	-	-	-	-	-	-	-	-	-	-	-
CfloFAR_EFN63190.1	67	+	-	-	-	-	-	-	-	-	-	-	-	-	-	-	-
CfloFAR_EFN64261.1	386	-	-	+	-	-	-	-	-	-	+	+	+	+	-	-	-
CfloFAR_EFN65009.1	443	-	-	+	-	-	-	-	-	+	+	-	+	-	-	-	-
CfloFAR_EFN65010.1	58	+	-	-	-	-	-	-	-	-	-	-	-	-	-	-	-
CfloFAR_EFN65513.1	506	-	-	+	-	-	+	-	-	-	+	+	+	+	-	-	-
CfloFAR_EFN65806.1	72	+	-	-	-	-	-	-	-	-	-	-	-	-	-	-	-
CfloFAR_EFN65993.1	541	-	-	+	-	-	+	-	-	-	+	+	+	+	-	-	-
CfloFAR_EFN66140.1	985	-	-	++	-	-	++	-	-	-	++	++	++	++	-	-	-
CfloFAR_EFN66141.1	507	-	-	+	-	-	+	-	-	-	+	+	+	+	-	-	-
CfloFAR_EFN66142.1	606	-	-	+	-	-	+	-	-	-	+	+	+	+	-	-	-
CfloFAR_EFN66892.1	475	-	-	+	-	-	+	-	-	-	+	+	+	+	-	-	-
CfloFAR_EFN68498.1	163	+	-	-	-	-	-	-	-	-	-	-	-	-	-	-	-
CfloFAR_EFN68859.1	136	+	-	-	-	-	-	-	-	-	-	-	-	-	-	-	-
CfloFAR_EFN69915.1	209	+	-	-	-	-	-	-	-	-	-	-	-	-	-	-	-
CfloFAR_EFN69980.1	67	+	-	-	-	-	-	-	-	-	-	-	-	-	-	-	-
CfloFAR_EFN69995.1	66	+	-	-	-	-	-	-	-	-	-	-	-	-	-	-	-
CfloFAR_EFN70119.1	87	+	-	-	-	-	-	-	-	-	-	-	-	-	-	-	-
CfloFAR_EFN70870.1	531	-	-	+	-	-	+	-	-	-	+	-	+	-	-	-	-
CfloFAR_EFN71443.1	58	+	-	-	-	-	-	-	-	-	-	-	-	-	-	-	-
CfloFAR_EFN72073.1	123	+	+	-	-	-	-	-	-	-	-	-	-	-	-	-	-
CfloFAR_EFN72842.1	125	-	-	-	-	-	+	-	-	-	-	-	-	-	-	-	-
CfloFAR_EFN73634.1	402	+	-	-	-	-	+	-	-	-	-	-	-	+	-	-	-
CfloFAR_EFN74233.1	86	-	-	-	-	-	+	-	-	-	-	-	-	-	-	-	-
CfloFAR_EFN74407.1	133	+	-	-	-	-	-	-	-	-	-	-	-	-	-	-	-
CfloFAR_EFN74412.1	410	-	+	+	-	-	-	-	-	-	+	+	+	+	-	-	-
CfloFAR_EFN74413.1	215	-	-	-	-	-	+	-	-	-	-	-	-	-	-	-	-
CfloFAR_EFN74414.1	163	+	-	-	-	-	-	-	-	-	-	-	-	-	-	-	-
CfloFAR_EFN74748.1	169	+	-	-	-	-	-	-	-	-	-	-	-	-	-	-	-
CsacFAR_GBOI01014470	449	-	-	+	-	-	+	-	-	-	+	-	+	-	-	-	-
CsacFAR_GBOI01014659	551	-	-	+	-	-	+	-	-	-	+	+	+	+	-	-	-
CsacFAR_GBOI01014903	558	-	-	+	-	-	+	-	-	-	+	+	+	+	-	-	-
CsacFAR_GBOI01015159	520	-	-	+	-	-	+	-	-	-	+	+	+	+	-	-	-
CsacFAR_GBOI01015989	545	-	-	+	-	-	+	-	-	-	+	+	+	+	-	-	-
CsacFAR_GBOI01017121	515	-	-	+	-	-	+	-	-	-	+	+	+	+	-	-	-
CsacFAR_GBOI01018224	179	-	-	-	-	-	+	-	-	-	-	-	-	-	-	-	-
CsacFAR_GBOI01020781	556	-	-	+	-	-	+	-	-	-	+	+	+	+	-	-	-
CsacFAR_GBOI01021051	617	-	-	+	-	-	+	-	-	-	+	+	+	+	-	-	-
CsacFAR_GBOI01021520	410	+	-	-	-	-	+	-	-	-	-	-	-	+	-	-	-
CsacFAR_GBOI01023649	536	-	-	+	-	-	+	-	-	-	+	+	+	+	-	-	-
DmelFAR_NP_001027183.1	502	-	-	+	-	-	+	-	-	-	+	+	+	+	-	-	-
DmelFAR_NP_001097509.3	572	-	-	+	-	-	+	-	-	-	+	+	+	+	-	-	-
DmelFAR_NP_001163168.1	625	-	-	+	-	-	+	-	-	-	+	+	+	+	-	-	-
DmelFAR_NP_001163298.1	499	-	-	+	-	-	+	-	-	-	+	+	+	+	-	-	-
DmelFAR_NP_001259264.1	494	-	-	+	-	-	+	-	-	-	+	+	+	+	-	-	-
DmelFAR_NP_609241.1	523	-	-	+	-	-	+	-	-	-	+	+	+	+	-	-	-
DmelFAR_NP_611140.3	516	-	-	+	-	-	+	-	-	-	+	+	+	+	-	-	-
DmelFAR_NP_611141.3	543	-	-	+	-	-	+	-	-	-	+	+	+	+	-	-	-
DmelFAR_NP_650566.1	499	-	-	+	-	-	+	-	-	-	+	+	+	+	-	-	-
DmelFAR_NP_650567.1	499	-	-	+	-	-	+	-	-	-	+	+	+	+	-	-	-
DmelFAR_NP_650568.2	510	-	-	+	-	-	+	-	-	-	+	+	+	+	-	-	-
DmelFAR_NP_650848.1	490	-	-	+	-	-	+	-	-	-	+	+	+	+	-	-	-
DmelFAR_NP_651652.2	517	-	-	+	-	-	+	-	-	-	+	+	+	+	-	-	-
DmelFAR_NP_652021.1	504	-	+	+	-	-	-	-	-	-	+	+	+	+	-	-	-
DmelFAR_NP_724856.1	517	-	-	+	-	-	+	-	-	-	+	+	+	+	-	-	-
DmelFAR_NP_726498.1	506	-	-	+	-	-	+	-	-	-	+	+	+	+	-	-	-
DmelFAR_NP_726499.1	499	-	-	+	-	-	+	-	-	-	+	+	+	+	-	-	-
DmelFAR_NP_731699.2	501	-	-	+	-	-	+	-	-	-	+	+	+	+	-	-	-
DmelFAR_NP_788727.1	531	-	-	+	-	-	+	-	-	-	+	+	+	+	-	-	-
DnovFAR_XP_015432085.1	505	-	-	+	-	-	+	-	-	-	+	+	+	+	-	-	-
DnovFAR_XP_015432138.1	507	-	-	+	-	-	+	-	-	-	+	+	+	+	-	-	-
DnovFAR_XP_015432153.1	523	-	-	+	-	-	+	-	-	-	+	+	+	+	-	-	-
DnovFAR_XP_015432264.1	516	-	-	+	-	-	+	-	-	-	+	+	+	+	-	-	-
DnovFAR_XP_015434622.1	533	-	-	+	-	-	+	-	-	-	+	+	+	+	-	-	-
DnovFAR_XP_015435285.1	551	-	-	+	-	-	+	-	-	-	+	+	+	+	-	-	-
DnovFAR_XP_015435416.1	518	-	-	+	-	-	+	-	-	-	+	+	+	+	-	-	-
DnovFAR_XP_015438716.1	516	-	-	+	-	-	+	-	-	-	+	+	+	+	-	-	-
DnovFAR_XP_015440355.1	458	+	-	-	-	-	+	-	-	-	-	-	-	-	-	-	-
DnovFAR_XP_015440371.1	519	-	-	+	-	-	+	-	-	-	+	+	+	+	-	-	-
EdilFAR_GBNP01000829	336	-	-	+	-	-	-	-	-	+	+	-	+	-	-	-	-
EdilFAR_GBNP01003714	520	-	-	+	-	-	+	-	-	-	+	+	+	+	-	-	-
EdilFAR_GBNP01004110	536	-	-	+	-	-	+	-	-	-	+	+	+	+	-	-	-
EdilFAR_GBNP01004128	412	+	-	-	-	-	+	-	-	-	-	-	-	+	-	-	-
EdilFAR_GBNP01004301	535	-	-	+	-	-	+	-	-	-	+	+	+	+	-	-	-
EdilFAR_GBNP01005358	548	-	-	+	-	-	+	-	-	-	+	+	+	+	-	-	-
EdilFAR_GBNP01012505	95	+	-	-	-	-	-	-	-	-	-	-	-	-	-	-	-
EdilFAR_GBNP01023463	522	-	-	+	-	-	+	-	-	-	+	+	+	+	-	-	-
EdilFAR_GBNP01023464	436	-	+	+	-	-	-	-	-	-	+	+	+	+	-	-	-
EdilFAR_GBNP01023465	566	-	-	+	-	-	+	-	-	-	+	+	+	+	-	-	-
EdilFAR_GBNP01026592	537	-	-	+	-	-	+	-	-	-	+	+	+	+	-	-	-
EdilFAR_GBNP01026594	233	-	-	-	-	-	-	-	-	+	-	-	-	-	-	-	-
EdilFAR_GBNP01026605	489	-	-	+	-	-	-	-	-	+	+	+	+	+	-	-	-
EdilFAR_GBNP01027242	557	-	-	+	-	-	+	-	-	-	+	+	+	+	-	-	-
EdilFAR_GBNP01027243	442	-	-	+	-	-	+	-	-	-	+	-	+	-	-	-	-
EdilFAR_GBNP01027244	301	-	-	-	-	-	-	-	-	-	-	-	-	-	-	-	-
EdilFAR_GBNP01029154	517	-	-	+	-	-	+	-	-	-	+	+	+	+	-	-	-
EvarFAR_GBPW01004496	103	+	-	-	-	-	-	-	-	-	-	-	-	-	-	-	-
EvarFAR_GBPW01009034	105	-	+	-	-	-	-	-	-	-	-	-	-	-	-	-	-
EvarFAR_GBPW01014233	538	-	-	+	-	-	+	-	-	-	+	+	+	+	-	-	-
EvarFAR_GBPW01014682	509	-	-	+	-	-	+	-	-	-	+	+	+	+	-	-	-
EvarFAR_GBPW01014850	582	-	-	+	-	-	+	-	-	-	+	+	+	+	-	-	-
EvarFAR_GBPW01015570	561	-	-	+	-	-	+	-	-	-	+	+	+	+	-	-	-
EvarFAR_GBPW01015630	524	-	-	+	-	-	+	-	-	-	+	+	+	+	-	-	-
EvarFAR_GBPW01016079	454	-	-	+	-	-	+	-	-	-	+	+	+	+	-	-	-
EvarFAR_GBPW01016080	497	-	-	+	-	-	+	-	-	-	+	+	+	+	-	-	-
EvarFAR_GBPW01016274	577	-	-	+	-	-	+	-	-	-	+	+	+	+	-	-	-
EvarFAR_GBPW01017204	404	-	+	+	-	-	-	-	-	-	+	+	+	+	-	-	-
EvarFAR_GBPW01022180	369	+	-	-	-	-	+	-	-	-	-	-	-	-	-	-	-
EvarFAR_GBPW01022309	397	+	-	-	-	-	+	-	-	-	+	-	-	-	-	-	-
HsalFAR_XP_011136312.1	558	-	-	+	-	-	+	-	-	-	+	+	+	+	-	-	-
HsalFAR_XP_011138788.1	541	-	-	+	-	-	+	-	-	-	+	+	+	+	-	-	-
HsalFAR_XP_011140160.1	307	+	-	-	-	-	-	-	-	+	-	-	-	-	-	-	-
HsalFAR_XP_011141071.1	404	+	-	-	-	-	+	-	-	-	-	-	-	-	-	-	-
HsalFAR_XP_011141183.1	517	-	-	+	-	-	+	-	-	-	+	+	+	+	-	-	-
HsalFAR_XP_011143690.1	195	-	-	-	-	-	-	-	-	+	-	-	-	-	-	-	-
HsalFAR_XP_011145336.1	114	-	+	-	-	-	-	-	-	-	-	-	-	-	-	-	-
HsalFAR_XP_011146929.1	539	-	-	+	-	-	+	-	-	-	+	+	+	+	-	-	-
HsalFAR_XP_011146930.1	532	-	-	+	-	-	+	-	-	-	+	+	+	+	-	-	-
HsalFAR_XP_011147420.1	494	-	-	+	-	-	-	-	-	+	+	+	+	+	-	-	-
HsalFAR_XP_011147422.1	500	-	-	+	-	-	+	-	-	-	+	+	+	+	-	-	-
HsalFAR_XP_011151522.1	505	-	-	+	-	-	-	-	-	+	+	+	+	+	-	-	-
HsalFAR_XP_011155123.1	516	-	-	+	-	-	+	-	-	-	+	+	+	+	-	-	-
HsalFAR_XP_011155132.1	517	-	-	+	-	-	+	-	-	-	+	+	+	+	-	-	-
HsalFAR_XP_011155168.1	1093	-	-	++	-	-	++	-	-	-	++	++	++	++	-	-	-
MhaeFAR_GBVK01010946	149	+	-	-	-	-	-	-	-	-	+	-	-	-	-	-	-
MhaeFAR_GBVK01018327	295	+	-	-	-	-	+	-	-	-	-	-	-	-	-	-	-
MhaeFAR_GBVK01019021	483	-	-	+	-	-	+	-	-	-	+	+	+	+	-	-	-
MhaeFAR_GBVK01019269	302	+	-	-	-	-	+	-	-	-	-	-	-	-	-	-	-
MhaeFAR_GBVK01019696	511	-	-	+	-	-	+	-	-	-	+	+	+	+	-	-	-
MhaeFAR_GBVK01021062	565	-	-	+	-	-	+	-	-	-	+	+	+	+	-	-	-
MhaeFAR_GBVK01021064	445	-	+	+	-	-	-	-	-	-	+	+	+	+	-	-	-
MhaeFAR_GBVK01021433	554	-	-	+	-	-	+	-	-	-	+	+	+	+	-	-	-
MhaeFAR_GBVK01022018	282	+	-	-	-	-	+	-	-	-	-	-	-	-	-	-	-
MhaeFAR_GBVK01022715	523	-	-	+	-	-	-	-	-	+	+	+	+	+	-	-	-
MhaeFAR_GBVK01024302	513	-	-	+	-	-	+	-	-	-	+	+	+	+	-	-	-
MquaFAR_A0A0M8ZMH5	64	+	-	-	-	-	-	-	-	-	-	-	-	-	-	-	-
MquaFAR_A0A0M8ZMK3	120	+	-	-	-	-	-	-	-	-	-	-	-	-	-	-	-
MquaFAR_A0A0M8ZN21	516	-	-	+	-	-	+	-	-	-	+	+	+	+	-	-	-
MquaFAR_A0A0M8ZNC6	154	+	-	-	-	-	-	-	-	-	-	-	-	-	-	-	-
MquaFAR_A0A0M8ZPD5	136	+	-	-	-	-	-	-	-	-	-	-	-	-	-	-	-
MquaFAR_A0A0M8ZS58	474	-	-	+	-	-	+	-	-	-	+	+	+	+	-	-	-
MquaFAR_A0A0M8ZSG7	304	+	-	-	-	-	-	-	-	-	+	-	-	-	-	-	-
MquaFAR_A0A0M8ZSM9	330	-	-	+	-	-	-	-	-	-	+	+	+	+	-	-	-
MquaFAR_A0A0M8ZT92	289	-	-	-	-	-	+	-	-	-	-	-	-	-	-	-	-
MquaFAR_A0A0M8ZU40	492	-	-	+	-	-	+	-	-	-	+	+	+	+	-	-	-
MquaFAR_A0A0M8ZYP9	181	-	-	-	-	-	+	-	-	-	-	-	-	-	-	-	-
MquaFAR_A0A0M9A0N4	201	+	-	-	-	-	-	-	-	-	-	-	-	-	-	-	-
MquaFAR_A0A0M9A2Y3	444	-	-	+	-	-	-	-	-	+	+	+	+	+	-	-	-
MquaFAR_A0A0M9A3W7	461	-	+	+	-	-	-	-	-	-	+	-	+	-	-	-	-
MquaFAR_A0A0M9A406	166	+	+	-	-	-	-	-	-	-	-	-	-	-	-	-	-
MquaFAR_A0A0M9A857	517	-	-	+	-	-	+	-	-	-	+	+	+	+	-	-	-
MquaFAR_A0A0M9ABB1	549	-	-	+	-	-	+	-	-	-	+	+	+	+	-	-	-
MquaFAR_A0A0N0BBA3	137	+	-	-	-	-	-	-	-	-	-	-	-	-	-	-	-
MquaFAR_A0A0N0BBB0	108	+	-	-	-	-	-	-	-	-	-	-	-	-	-	-	-
MquaFAR_A0A0N0BBD2	68	-	+	-	-	-	-	-	-	-	-	-	-	-	-	-	-
MquaFAR_A0A0N0BBG9	413	-	-	+	-	-	+	-	-	-	+	-	+	-	-	-	-
MquaFAR_A0A0N0BCH1	234	-	-	-	-	-	-	-	-	+	-	-	-	-	-	-	-
MquaFAR_A0A0N0BGA7	620	-	-	+	-	-	+	-	-	-	+	+	+	+	-	-	-
MquaFAR_A0A0N0U2Q8	722	+	-	-	-	-	+	-	-	-	-	-	-	-	-	-	-
MquaFAR_A0A0N0U2X6	717	+	-	-	-	+	-	-	-	-	-	-	-	-	+	-	-
MquaFAR_A0A0N0U5R3	377	+	-	-	-	-	+	-	-	-	-	-	-	-	-	-	-
MquaFAR_A0A0N1ITH9	526	-	-	+	-	-	+	-	-	-	+	+	+	+	-	-	-
MrotFAR_XP_003704946.1	507	-	-	+	-	-	+	-	-	-	+	+	+	+	-	-	-
MrotFAR_XP_003704948.1	517	-	-	+	-	-	+	-	-	-	+	+	+	+	-	-	-
MrotFAR_XP_003707963.2	132	-	-	-	-	-	+	-	-	-	-	-	-	-	-	-	-
MrotFAR_XP_003707964.1	525	-	-	+	-	-	+	-	-	-	+	+	+	+	-	-	-
MrotFAR_XP_012134572.1	505	-	-	+	-	-	+	-	-	-	+	+	+	+	-	-	-
MrotFAR_XP_012136054.1	493	-	-	+	-	-	+	-	-	-	+	-	+	-	-	-	-
MrotFAR_XP_012140577.1	546	-	-	+	-	-	+	-	-	-	+	+	+	+	-	-	-
MrotFAR_XP_012140585.1	412	+	-	-	-	-	+	-	-	-	-	-	-	+	-	-	-
MrotFAR_XP_012144427.1	414	-	-	+	-	-	+	-	-	-	+	-	+	-	-	-	-
MrotFAR_XP_012144429.1	516	-	-	+	-	-	+	-	-	-	+	+	+	+	-	-	-
MrotFAR_XP_012144947.1	511	-	-	+	-	-	+	-	-	-	+	+	+	+	-	-	-
MrotFAR_XP_012144975.1	528	-	-	+	-	-	-	-	-	+	+	+	+	+	-	-	-
MrotFAR_XP_012144976.1	525	-	-	+	-	-	-	-	-	+	+	+	+	+	-	-	-
MrotFAR_XP_012145003.1	155	-	-	-	-	-	-	-	-	+	-	-	-	-	-	-	-
MrotFAR_XP_012145004.1	329	-	-	+	-	-	-	-	-	-	+	+	+	+	-	-	-
MrotFAR_XP_012145005.1	460	+	-	-	-	-	+	-	-	-	-	-	-	+	-	-	-
MrotFAR_XP_012151824.1	1175	-	-	++	-	-	++	-	-	-	++	++	++	++	-	-	-
MrotFAR_XP_012151858.1	320	-	-	+	-	-	-	-	-	-	+	+	+	+	-	-	-
NvitFAR_XP_001600309.1	545	-	-	+	-	-	+	-	-	-	+	+	+	+	-	-	-
NvitFAR_XP_001601168.1	507	-	-	+	-	-	+	-	-	-	+	+	+	+	-	-	-
NvitFAR_XP_001601438.1	531	-	-	+	-	-	+	-	-	-	+	+	+	+	-	-	-
NvitFAR_XP_001601466.1	527	-	-	+	-	-	+	-	-	-	+	+	+	+	-	-	-
NvitFAR_XP_001601494.1	520	-	-	+	-	-	+	-	-	-	+	+	+	+	-	-	-
NvitFAR_XP_001601521.2	521	-	-	+	-	-	+	-	-	-	+	+	+	+	-	-	-
NvitFAR_XP_001601550.4	507	-	-	+	-	-	+	-	-	-	+	+	+	+	-	-	-
NvitFAR_XP_001601970.1	517	-	-	+	-	-	+	-	-	-	+	+	+	+	-	-	-
NvitFAR_XP_001602762.2	520	-	-	+	-	-	+	-	-	-	+	+	+	+	-	-	-
NvitFAR_XP_001602857.1	538	-	-	+	-	-	+	-	-	-	+	+	+	+	-	-	-
NvitFAR_XP_001607507.3	517	-	-	+	-	-	+	-	-	-	+	+	+	+	-	-	-
NvitFAR_XP_003426741.2	422	+	+	-	-	-	-	-	-	-	-	-	-	-	-	-	-
NvitFAR_XP_008205709.1	509	-	-	+	-	-	+	-	-	-	+	+	+	+	-	-	-
NvitFAR_XP_008212002.1	566	-	-	+	-	-	+	-	-	-	+	+	+	+	-	-	-
NvitFAR_XP_008213286.1	529	-	-	+	-	-	+	-	-	-	+	+	+	+	-	-	-
NvitFAR_XP_008213287.2	521	-	-	+	-	-	+	-	-	-	+	+	+	+	-	-	-
NvitFAR_XP_008217013.1	542	-	-	+	-	-	+	-	-	-	+	+	+	+	-	-	-
NvitFAR_XP_016836513.1	535	-	-	+	-	-	-	-	-	+	+	+	+	+	-	-	-
NvitFAR_XP_016836800.1	514	-	-	+	-	-	+	-	-	-	+	+	+	+	-	-	-
NvitFAR_XP_016841641.1	564	-	-	+	-	-	+	-	-	-	+	+	+	+	-	-	-
NvitFAR_XP_016843183.1	1312	+	-	-	+	-	+	-	+	-	+	-	-	-	-	+	+
NvitFAR_XP_016845551.1	517	-	-	+	-	-	+	-	-	-	+	+	+	+	-	-	-
PcanFAR_XP_014598572.1	505	-	-	+	-	-	+	-	-	-	+	+	+	+	-	-	-
PcanFAR_XP_014601322.1	507	-	-	+	-	-	+	-	-	-	+	+	+	+	-	-	-
PcanFAR_XP_014604036.1	500	-	-	+	-	-	+	-	-	-	+	+	+	+	-	-	-
PcanFAR_XP_014604473.1	220	-	-	+	-	-	-	-	-	-	+	+	-	+	-	-	-
PcanFAR_XP_014604474.1	363	+	-	-	-	-	+	-	-	-	-	-	-	-	-	-	-
PcanFAR_XP_014605930.1	501	-	-	+	-	-	+	-	-	-	+	+	+	+	-	-	-
PcanFAR_XP_014608395.1	516	-	-	+	-	-	+	-	-	-	+	+	+	+	-	-	-
PcanFAR_XP_014610676.1	520	-	-	+	-	-	+	-	-	-	+	+	+	+	-	-	-
PcanFAR_XP_014611210.1	212	+	-	-	-	-	-	-	-	-	-	-	-	-	-	-	-
PcanFAR_XP_014613526.1	1104	-	-	++	-	-	++	-	-	-	++	++	++	++	-	-	-
PcanFAR_XP_014613888.1	345	+	-	-	-	-	+	-	-	-	-	-	-	-	-	-	-
PcanFAR_XP_014614341.1	531	-	-	+	-	-	+	-	-	-	+	+	+	+	-	-	-
PcanFAR_XP_014614643.1	364	+	-	-	-	-	-	-	-	+	+	-	-	-	-	-	-
PcanFAR_XP_014614646.1	292	+	+	-	-	-	-	-	-	-	-	-	-	-	-	-	-
PcanFAR_XP_014614664.1	517	-	-	+	-	-	+	-	-	-	+	+	+	+	-	-	-
PcanFAR_XP_014614665.1	503	-	-	+	-	-	+	-	-	-	+	+	+	+	-	-	-
PcanFAR_XP_014614668.1	403	+	+	-	-	-	-	-	-	-	-	-	-	-	-	-	-
PcanFAR_XP_014614674.1	511	-	-	+	-	-	+	-	-	-	+	+	+	+	-	-	-
PcanFAR_XP_014614679.1	513	-	-	+	-	-	-	-	-	+	+	+	+	+	-	-	-
PcanFAR_XP_014614709.1	223	+	-	-	-	-	-	-	-	-	+	-	-	-	-	-	-
PdenFAR_GBME01004039	99	+	-	-	-	-	-	-	-	-	+	-	-	-	-	-	-
PdenFAR_GBME01015231	409	+	-	-	-	-	+	-	-	-	-	-	-	+	-	-	-
PdenFAR_GBME01015901	556	-	-	+	-	-	+	-	-	-	+	+	+	+	-	-	-
PdenFAR_GBME01016077	545	-	-	+	-	-	+	-	-	-	+	+	+	+	-	-	-
PdenFAR_GBME01016234	540	-	-	+	-	-	+	-	-	-	+	+	+	+	-	-	-
PdenFAR_GBME01016420	551	-	-	+	-	-	+	-	-	-	+	+	+	+	-	-	-
PdenFAR_GBME01016440	304	+	-	-	-	-	+	-	-	-	-	-	-	-	-	-	-
PdenFAR_GBME01018966	578	-	-	+	-	-	+	-	-	-	+	+	+	+	-	-	-
PdenFAR_GBME01020429	562	-	-	+	-	-	+	-	-	-	+	+	+	+	-	-	-
PdenFAR_GBME01020430	440	-	+	+	-	-	-	-	-	-	+	+	+	+	-	-	-
PdenFAR_GBME01022360	558	-	-	+	-	-	+	-	-	-	+	+	+	+	-	-	-
TcarFAR_GBTL01003806	79	-	-	-	-	-	+	-	-	-	-	-	-	-	-	-	-
TcarFAR_GBTL01017873	83	-	-	-	-	-	+	-	-	-	-	-	-	-	-	-	-
TcarFAR_GBTL01022993	86	-	-	-	-	-	-	-	-	+	-	-	-	-	-	-	-
TcarFAR_GBTL01028176	94	+	-	-	-	-	-	-	-	-	-	-	-	-	-	-	-
TcarFAR_GBTL01036424	114	+	-	-	-	-	-	-	-	-	+	-	-	-	-	-	-
TcarFAR_GBTL01046607	147	+	-	-	-	-	-	-	-	-	-	-	-	-	-	-	-
TcarFAR_GBTL01047232	56	-	-	-	-	-	-	-	-	-	-	-	-	-	-	-	-
TcarFAR_GBTL01049453	161	+	-	-	-	-	-	-	-	-	-	-	-	-	-	-	-
TcarFAR_GBTL01055816	216	+	-	-	-	-	+	-	-	-	-	-	-	-	-	-	-
TcarFAR_GBTL01059225	58	-	-	-	-	-	-	-	-	-	-	-	-	-	-	-	-
TcarFAR_GBTL01059790	289	+	-	-	-	-	+	-	-	-	-	-	-	-	-	-	-
TcarFAR_GBTL01060143	232	+	-	-	-	-	+	-	-	-	-	-	-	-	-	-	-
TcarFAR_GBTL01063265	487	-	-	+	-	-	-	-	-	+	+	+	+	+	-	-	-
TcarFAR_GBTL01063297	521	-	-	+	-	-	+	-	-	-	+	+	+	+	-	-	-
TcarFAR_GBTL01063884	520	-	-	+	-	-	+	-	-	-	+	+	+	+	-	-	-
TcarFAR_GBTL01064096	526	-	+	+	-	-	-	-	-	-	+	+	+	+	-	-	-
TcarFAR_GBTL01076525	517	-	-	+	-	-	+	-	-	-	+	+	+	+	-	-	-
TcarFAR_GBTL01082285	516	-	-	+	-	-	+	-	-	-	+	+	+	+	-	-	-
TcarFAR_GBTL01082286	489	-	-	+	-	-	+	-	-	-	+	+	+	+	-	-	-
TcarFAR_GBTL01082287	523	-	-	+	-	-	+	-	-	-	+	+	+	+	-	-	-
TcarFAR_GBTL01082540	543	-	-	+	-	-	+	-	-	-	+	+	+	+	-	-	-
TcarFAR_GBTL01082831	570	-	-	+	-	-	+	-	-	-	+	+	+	+	-	-	-
TcarFAR_GBTL01082832	450	-	-	+	-	-	-	-	-	-	+	+	+	+	-	-	-
TcarFAR_GBTL01082833	455	-	-	+	-	-	-	-	-	-	+	+	+	+	-	-	-
TcarFAR_GBTL01085459	108	+	-	-	-	-	-	-	-	-	-	-	-	-	-	-	-
TcasFAR_XP_001811309.1	495	-	-	+	-	-	+	-	-	-	+	+	+	+	-	-	-
TcasFAR_XP_001812549.1	493	-	-	+	-	-	+	-	-	-	+	+	+	+	-	-	-
TcasFAR_XP_008192730.1	495	-	-	+	-	-	+	-	-	-	+	-	+	-	-	-	-
TcasFAR_XP_008194470.1	524	-	-	+	-	-	+	-	-	-	+	+	+	+	-	-	-
TcasFAR_XP_008194651.1	521	-	-	+	-	-	-	-	-	+	+	+	+	+	-	-	-
TcasFAR_XP_008194676.1	516	-	-	+	-	-	+	-	-	-	+	+	+	+	-	-	-
TcasFAR_XP_008194927.2	602	-	-	+	-	-	+	-	-	-	+	+	+	+	-	-	-
TcasFAR_XP_008195701.1	491	-	-	+	-	-	-	-	-	+	+	+	+	+	-	-	-
TcasFAR_XP_008197787.1	494	-	-	+	-	-	+	-	-	-	+	+	+	+	-	-	-
TcasFAR_XP_008197791.2	480	-	-	+	-	-	+	-	-	-	+	+	+	+	-	-	-
TcasFAR_XP_008200656.2	197	+	-	-	-	-	-	-	-	-	+	-	-	-	-	-	-
TcasFAR_XP_015833481.1	534	-	-	+	-	-	+	-	-	-	+	+	+	+	-	-	-
TcasFAR_XP_015836312.1	519	-	-	+	-	-	+	-	-	-	+	+	+	+	-	-	-
TcasFAR_XP_015837668.1	498	-	-	+	-	-	-	-	-	+	+	+	+	+	-	-	-
TcasFAR_XP_015837935.1	492	-	-	+	-	-	+	-	-	-	+	+	+	+	-	-	-
TcasFAR_XP_015837936.1	492	-	-	+	-	-	+	-	-	-	+	+	+	+	-	-	-
TcasFAR_XP_966905.1	509	-	-	+	-	-	+	-	-	-	+	+	+	+	-	-	-
TcasFAR_XP_967757.1	514	-	-	+	-	-	+	-	-	-	+	+	+	+	-	-	-
TcasFAR_XP_968530.1	499	-	-	+	-	-	-	-	-	+	+	+	+	+	-	-	-
TcasFAR_XP_968794.2	492	-	-	+	-	-	+	-	-	-	+	+	+	+	-	-	-
TcasFAR_XP_970251.1	494	-	-	+	-	-	-	-	-	+	+	+	+	+	-	-	-
TcasFAR_XP_970796.2	493	-	-	+	-	-	+	-	-	-	+	+	+	+	-	-	-
TcasFAR_XP_970916.1	502	-	-	+	-	-	+	-	-	-	+	+	+	+	-	-	-
TcasFAR_XP_971355.1	491	-	-	+	-	-	+	-	-	-	+	+	+	+	-	-	-
TcasFAR_XP_971534.2	526	-	-	+	-	-	+	-	-	-	+	+	+	+	-	-	-
TcasFAR_XP_972973.1	494	-	-	+	-	-	-	-	-	+	+	+	+	+	-	-	-
TcasFAR_XP_973431.2	528	-	-	+	-	-	+	-	-	-	+	+	+	+	-	-	-
TcasFAR_XP_973467.1	511	-	-	+	-	-	+	-	-	-	+	+	+	+	-	-	-
