# Supplementary material for: Expansion of the fatty acyl reductase gene family shaped pheromone communication in Hymenoptera
Source: eLife. 2019 Feb 4;8:e39231. doi: 10.7554/eLife.39231 (PMC6361591; doi:10.7554/eLife.39231)
Supplement: Figure 3—source data 1. [file elife-39231-fig3-data1.xlsx]

## Sheet: Sheet2
Figure 3—source data 1. List of TE densities for FAR-A and non-FAR-A genes.
Species	Orthogroup	TE class	Genome Average	FAR Average	p-value	Ratio
B. impatiens	FAR-A	Class II DNA	0.000262453	0.00386171	0.0258	14.7139
	non-FAR-A		0.000252675	0	1	0
	FAR-A	All Class II	0.00638138	0.0568518	0.0009	8.90902
	non-FAR-A		0.00652453	0.00421875	0.512	0.646598
	FAR-A	Class II Helitron	4.09625e-05	0	1	0
	non-FAR-A		4.28856e-05	0	1	0
	FAR-A	Class II MITE	0.00203585	0.0102304	0.014	5.0251
	non-FAR-A		0.00203	0	1	0
	FAR-A	Class II Maverics	4.814e-05	0	1	0
	non-FAR-A		4.67831e-05	0	1	0
	FAR-A	Class II TIR	0.00389222	0.0427597	0.0022	10.986
	non-FAR-A		0.00395929	0.00421875	0.3314	1.06553
	FAR-A	Class I DIRS	1.60145e-05	0	1	0
	non-FAR-A		2.225e-05	0	1	0
	FAR-A	All Class I	0.0912932	0.379199	0	4.15364
	non-FAR-A		0.09115	0.0563	0.7886	0.617663
	FAR-A	Class I LARD	0.0673787	0.0836777	0.2151	1.2419
	non-FAR-A		0.0671858	0.0516	0.5856	0.76802
	FAR-A	Class I LINE	0.00608863	0.0769329	0.0023	12.6355
	non-FAR-A		0.00618703	0	1	0
	FAR-A	Class I LTR	0.00796079	0.128241	0	16.1091
	non-FAR-A		0.00801092	0	1	0
	FAR-A	Class I PLE	1.762e-06	0	1	0
	non-FAR-A		2.79e-06	0	1	0
	FAR-A	Class I TRIM	0.00417741	0.0401536	0.0085	9.61209
	non-FAR-A		0.00412591	0.00048125	0.8707	0.116641
	FAR-A	All TE	0.158539	0.731281	0	4.61261
	non-FAR-A		0.15829	0.10825	0.7933	0.68387
	FAR-A	Unknown TE	0.083225	0.593225	0	7.12797
	non-FAR-A		0.0832906	0.0592375	0.6367	0.711215
	FAR-A	Simple repeats	0.171235	0.124787	0.9998	0.728747
	non-FAR-A		0.171029	0.175863	0.3723	1.02826
B. terrestris	FAR-A	Class II DNA	0.000151202	0	1	0
	non-FAR-A		0.000147953	0	1	0
	FAR-A	All Class II	0.00566565	0.018117	0.0189	3.1977
	non-FAR-A		0.00579875	0	1	0
	FAR-A	Class II Helitron	2.70021e-05	0	1	0
	non-FAR-A		3.2995e-05	0	1	0
	FAR-A	Class II MITE	0.00128785	0.00600371	0.014	4.66183
	non-FAR-A		0.00131417	0	1	0
	FAR-A	Class II Maverics	3.3879e-05	0	1	0
	non-FAR-A		3.75673e-05	0	1	0
	FAR-A	Class II TIR	0.00392861	0.0121133	0.0371	3.08336
	non-FAR-A		0.00387616	0	1	0
	FAR-A	Class I DIRS	3.24831e-06	0	1	0
	non-FAR-A		4.31517e-06	0	1	0
	FAR-A	All Class I	0.0605904	0.207116	0	3.41829
	non-FAR-A		0.0600772	0.028875	0.9394	0.480632
	FAR-A	Class I LARD	0.0445979	0.0707768	0.1119	1.587
	non-FAR-A		0.0442702	0.028395	0.7825	0.641403
	FAR-A	Class I LINE	0.0046115	0.0828367	0	17.9631
	non-FAR-A		0.00451854	0	1	0
	FAR-A	Class I LTR	0.00479688	0.03634	0.0138	7.57575
	non-FAR-A		0.00486761	0	1	0
	FAR-A	Class I PLE	7.14824e-06	0	1	0
	non-FAR-A		7.4865e-06	0	1	0
	FAR-A	Class I TRIM	0.00167618	0	1	0
	non-FAR-A		0.00166823	0.00048	0.7424	0.287729
	FAR-A	All TE	0.111887	0.556432	0	4.97318
	non-FAR-A		0.11109	0.067255	0.8803	0.605408
	FAR-A	Unknown TE	0.0614711	0.479945	0	7.80765
	non-FAR-A		0.0619383	0.03838	0.7613	0.619649
	FAR-A	Simple repeats	0.168948	0.0948678	1	0.56152
	non-FAR-A		0.169106	0.1631	0.6438	0.964482
