# Supplementary material for: Expansion of the fatty acyl reductase gene family shaped pheromone communication in Hymenoptera
Source: eLife. 2019 Feb 4;8:e39231. doi: 10.7554/eLife.39231 (PMC6361591; doi:10.7554/eLife.39231)
Supplement: Figure 4—source data 1. — The file contains a list of Cp difference values for all assayed FAR transcripts. See Figure 4—figure supplement 1—source data 1 for Cp values. [file elife-39231-fig4-data1.xlsx]

## Sheet: data
Figure 4—source data 1. List of Cp differences for FAR transcripts across bumble bee tissues.
see Figure 4—figure supplement 1—source data 1 for individual Cp values
EEF1a and PLA2 used as reference transcripts (genes)
			biol. replicate 1	biol. replicate 2	biol. replicate 3
species	transcript	tissue	Cp difference	Cp difference	Cp difference		mean	SD
B. terrestris	FAR-A1	flight muscle	-2.1175	-7.02	-9.995		-6.3775	3.97786
B. terrestris	FAR-A1	gut	-11.985	-11.6325	-13.3525		-12.3233	0.908544
B. terrestris	FAR-A1	fat body	-12.8475	-11.795	-12.2475		-12.2967	0.52797
B. terrestris	FAR-A1	labial gland	5.54	5.085	5.08		5.235	0.26415
B. terrestris	FAR-A1	female labial gland	-7.985	-10.705	-10.47		-9.72	1.50714
B. terrestris	FAR-A2	flight muscle	-1.4875	-3.84	-3.085		-2.80417	1.20113
B. terrestris	FAR-A2	gut	-9.365	-8.8575	-11.0875		-9.77	1.16886
B. terrestris	FAR-A2	fat body	-3.7575	-2.21	-1.9075		-2.625	0.992368
B. terrestris	FAR-A2	labial gland	5.11	4.455	4.49		4.685	0.368477
B. terrestris	FAR-A2	female labial gland	-3.09	-5.2	-6.65		-4.98	1.79017
B. terrestris	FAR-J	flight muscle	-3.0975	-3.47	-3.33		-3.29917	0.188154
B. terrestris	FAR-J	gut	-5.575	-4.2875	-4.1625		-4.675	0.781925
B. terrestris	FAR-J	fat body	-4.2175	-4.03	-3.8675		-4.03833	0.175149
B. terrestris	FAR-J	labial gland	1.165	0.48	0.92		0.855	0.347095
B. terrestris	FAR-J	female labial gland	0.585	-3.325	-2.01		-1.58333	1.98961
B. lucorum	FAR-A1	flight muscle	-5.02	-6.01	-7.475		-6.16833	1.23513
B. lucorum	FAR-A1	gut	-11.6975	-11.8275	-12.7425		-12.0892	0.569525
B. lucorum	FAR-A1	fat body	-12.0125	-11.735	-14.39		-12.7125	1.45937
B. lucorum	FAR-A1	labial gland	3.8275	4.6925	4.3475		4.28917	0.43544
B. lucorum	FAR-A1	female labial gland	-12.245	-10.6975	-5.4425		-9.46167	3.56566
B. lucorum	FAR-A2	flight muscle	-3.64	-3.225	-4.09		-3.65167	0.432618
B. lucorum	FAR-A2	gut	-9.4075	-10.0275	-10.4025		-9.94583	0.502502
B. lucorum	FAR-A2	fat body	-1.7075	-0.61	-0.815		-1.04417	0.583536
B. lucorum	FAR-A2	labial gland	4.5825	5.1275	5.4525		5.05417	0.439612
B. lucorum	FAR-A2	female labial gland	-5.585	-4.0625	-4.5975		-4.74833	0.772376
B. lucorum	FAR-J	flight muscle	-4.03	-3.82	-4.29		-4.04667	0.235443
B. lucorum	FAR-J	gut	-5.4075	-5.7025	-2.7525		-4.62083	1.62473
B. lucorum	FAR-J	fat body	-4.7575	-4.19	-4.205		-4.38417	0.323403
B. lucorum	FAR-J	labial gland	-0.4725	-0.8675	-0.8825		-0.740833	0.232504
B. lucorum	FAR-J	female labial gland	-3.1	-3.4425	-2.3675		-2.97	0.549164
B. lapidarius	FAR-A1	flight muscle	-10.3225	-10.235	-11.105		-10.5542	0.479038
B. lapidarius	FAR-A1	gut	-13.675	-11.1075	-13.095		-12.6258	1.34651
B. lapidarius	FAR-A1	fat body	-15.0425	-14.3825	-11.045		-13.49	2.14299
B. lapidarius	FAR-A1	labial gland	-5.6	-6.51	-5.225		-5.77833	0.660801
B. lapidarius	FAR-A1	female labial gland	-2.71	-4.8525	-0.8075		-2.79	2.02369
B. lapidarius	FAR-J	flight muscle	-2.3475	-2.725	-2.25		-2.44083	0.250878
B. lapidarius	FAR-J	gut	-1.155	-2.0575	-4.63		-2.61417	1.80314
B. lapidarius	FAR-J	fat body	-3.5825	-2.4075	-3.425		-3.13833	0.637801
B. lapidarius	FAR-J	labial gland	2.27	2.46	2.525		2.41833	0.132508
B. lapidarius	FAR-J	female labial gland	-2.765	-2.5775	-2.3425		-2.56167	0.211695
B. lapidarius	FAR-A4	flight muscle	2.0125	-0.49	-4.475		-0.984167	3.27186
B. lapidarius	FAR-A4	gut	-7.91	-7.4875	-7.94		-7.77917	0.253036
B. lapidarius	FAR-A4	fat body	-5.7075	-7.4225	-5.325		-6.15167	1.11707
B. lapidarius	FAR-A4	labial gland	7.685	7.265	7.365		7.43833	0.219393
B. lapidarius	FAR-A4	female labial gland	-0.855	-2.2375	0.5875		-0.835	1.41261
B. lapidarius	FAR-A5	flight muscle	-2.2475	-3.745	-2.05		-2.68083	0.926871
B. lapidarius	FAR-A5	gut	-0.205	-1.2275	0.12		-0.4375	0.703194
B. lapidarius	FAR-A5	fat body	-5.0075	-4.8625	-4.75		-4.87333	0.129091
B. lapidarius	FAR-A5	labial gland	2.73	3.92	3.865		3.505	0.671733
B. lapidarius	FAR-A5	female labial gland	-2.265	-2.8075	-1.9725		-2.34833	0.423692
