# Supplementary material for: Expansion of the fatty acyl reductase gene family shaped pheromone communication in Hymenoptera
Source: eLife. 2019 Feb 4;8:e39231. doi: 10.7554/eLife.39231 (PMC6361591; doi:10.7554/eLife.39231)
Supplement: Figure 4—figure supplement 1—source data 1. — The file contains a list of relative transcript level and individual Cp values for all assayed FAR and reference transcripts and results of statistical testing. [file elife-39231-fig4-figsupp1-data1.xlsx]

## Sheet: rel.trans.levels
Figure 4—figure supplement 1—source data 1. List of relative transcript levels and Cp values for FAR candidates.
Individual relative transcript level values
			biol. replicate 1	biol. replicate 2	biol. replicate 3
species	transcript	tissue	2^(Cp difference)	2^(Cp difference)	2^(Cp difference)		mean	SD
B. terrestris	FAR-A1	flight muscle	0.230446	0.00770494	0.000979953		0.0797103	0.130584
B. terrestris	FAR-A1	gut	0.000246692	0.00031497	9.56086e-05		0.00021909	0.000112255
B. terrestris	FAR-A1	fat body	0.00013568	0.000281418	0.000205653		0.000207584	7.28878e-05
B. terrestris	FAR-A1	labial gland	46.5271	33.942	33.8246		38.0979	7.30015
B. terrestris	FAR-A1	female labial gland	0.00394708	0.000599065	0.000705044		0.00175039	0.00190312
B. terrestris	FAR-A2	flight muscle	0.35663	0.0698304	0.117848		0.181436	0.15361
B. terrestris	FAR-A2	gut	0.00151654	0.00215589	0.000459547		0.00137733	0.000856698
B. terrestris	FAR-A2	fat body	0.0739401	0.216134	0.266554		0.185543	0.0998845
B. terrestris	FAR-A2	labial gland	34.5353	21.9325	22.4711		26.313	7.12583
B. terrestris	FAR-A2	female labial gland	0.11744	0.0272047	0.0099575		0.0515342	0.0577242
B. terrestris	FAR-J	flight muscle	0.116831	0.0902456	0.0994421		0.102173	0.0135017
B. terrestris	FAR-J	gut	0.0209777	0.0512075	0.0558422		0.0426758	0.0189335
B. terrestris	FAR-J	fat body	0.0537534	0.0612138	0.068512		0.0611597	0.00737943
B. terrestris	FAR-J	labial gland	2.24233	1.39474	1.89212		1.84306	0.425918
B. terrestris	FAR-J	female labial gland	1.50004	0.0997873	0.248273		0.616033	0.769163
B. lucorum	FAR-A1	flight muscle	0.0308198	0.0155171	0.00562083		0.0173192	0.0126958
B. lucorum	FAR-A1	gut	0.000301094	0.000275149	0.000145924		0.000240722	8.31165e-05
B. lucorum	FAR-A1	fat body	0.000242034	0.000293368	4.65777e-05		0.000193993	0.00013022
B. lucorum	FAR-A1	labial gland	14.1969	25.8573	20.3577		20.1373	5.83335
B. lucorum	FAR-A1	female labial gland	0.00020601	0.000602187	0.0229956		0.00793459	0.0130447
B. lucorum	FAR-A2	flight muscle	0.0802141	0.106949	0.0587202		0.0819612	0.024162
B. lucorum	FAR-A2	gut	0.00147252	0.000958124	0.000738815		0.00105649	0.000376611
B. lucorum	FAR-A2	fat body	0.30619	0.655197	0.568408		0.509932	0.181703
B. lucorum	FAR-A2	labial gland	23.9591	34.9568	43.7891		34.235	9.9347
B. lucorum	FAR-A2	female labial gland	0.0208328	0.0598502	0.0413061		0.040663	0.0195167
B. lucorum	FAR-J	flight muscle	0.0612138	0.0708052	0.0511189		0.061046	0.00984425
B. lucorum	FAR-J	gut	0.0235603	0.0192033	0.148394		0.063719	0.0733626
B. lucorum	FAR-J	fat body	0.03697	0.0547879	0.0542212		0.0486597	0.0101275
B. lucorum	FAR-J	labial gland	0.720715	0.548096	0.542427		0.603746	0.101338
B. lucorum	FAR-J	female labial gland	0.116629	0.0919823	0.193781		0.134131	0.0531082
B. lapidarius	FAR-A1	flight muscle	0.00078094	0.000829771	0.000454006		0.000688239	0.000204316
B. lapidarius	FAR-A1	gut	7.64566e-05	0.00045322	0.000114291		0.000214656	0.000207467
B. lapidarius	FAR-A1	fat body	2.96317e-05	3.79642e-05	0.000473286		0.000180294	0.000253773
B. lapidarius	FAR-A1	labial gland	0.0206173	0.0109722	0.0267373		0.0194423	0.00794797
B. lapidarius	FAR-A1	female labial gland	0.15283	0.034614	0.571371		0.252938	0.282034
B. lapidarius	FAR-J	flight muscle	0.196486	0.151249	0.210224		0.185987	0.0308576
B. lapidarius	FAR-J	gut	0.449066	0.240232	0.040386		0.243228	0.204357
B. lapidarius	FAR-J	fat body	0.0834757	0.15283	0.0931048		0.109804	0.0375718
B. lapidarius	FAR-J	labial gland	4.82323	5.50217	5.75573		5.36038	0.48215
B. lapidarius	FAR-J	female labial gland	0.147113	0.167531	0.197168		0.170604	0.0251686
B. lapidarius	FAR-A4	flight muscle	4.03481	0.712025	0.0449667		1.59727	2.13716
B. lapidarius	FAR-A4	gut	0.0041577	0.00557234	0.00407213		0.00460072	0.000842534
B. lapidarius	FAR-A4	fat body	0.0191369	0.00472654	0.0249468		0.0162701	0.0104105
B. lapidarius	FAR-A4	labial gland	205.786	153.809	164.849		174.815	27.3839
B. lapidarius	FAR-A4	female labial gland	0.552865	0.212053	1.50264		0.755853	0.66881
B. lapidarius	FAR-A5	flight muscle	0.210589	0.0745835	0.241484		0.175552	0.0887954
B. lapidarius	FAR-A5	gut	0.867539	0.427057	1.08673		0.793777	0.335968
B. lapidarius	FAR-A5	fat body	0.031088	0.0278728	0.0371627		0.0320412	0.00471776
B. lapidarius	FAR-A5	labial gland	6.63456	15.1369	14.5707		12.1141	4.75383
B. lapidarius	FAR-A5	female labial gland	0.20805	0.142843	0.254811		0.201901	0.0562368

## Sheet: statistics
Figure 4—figure supplement 1—source data 1. List of relative transcript levels and Cp values for FAR candidates.
Tukey's HSD test results
Cp difference values taken as input (see Figure 4–Source data 1)
		Tukey's HSD test			p < 0,01			One-way ANOVA
					p < 0,05
			p value	p value	p value	p value
species	transcript	tissue vs. tissue	gut	fat body	labial gland	female labial gland		source	sum of squares	degrees of freedom	mean square MS	F statistic	p-value
B. terrestris	FAR-A1	flight muscle	0.0261568	0.0268375	0.0010053	0.29703		treatment	641.481	4	160.37	41.614	3.3416e-06
B. terrestris	FAR-A1	gut		0.899995	0.0010053	0.514666		error	38.5376	10	1,3,8538
B. terrestris	FAR-A1	fat body			0.0010053	0.523214		total	680.019	14
B. terrestris	FAR-A1	labial gland				0.0010053
			gut	fat body	labial gland	female labial gland		source	sum of squares	degrees of freedom	mean square MS	F statistic	p-value
B. terrestris	FAR-A2	flight muscle	0.0010053	0.899995	0.0010053	0.243971		treatment	326.828	4	81.707	57.2641	7.4172e-07
B. terrestris	FAR-A2	gut		0.0010053	0.0010053	0.004317		error	14.2685	10	1,1,4268
B. terrestris	FAR-A2	fat body			0.0010053	0.188383		total	341.096	14
B. terrestris	FAR-A2	labial gland				0.0010053
			gut	fat body	labial gland	female labial gland		source	sum of squares	degrees of freedom	mean square MS	F statistic	p-value
B. terrestris	FAR-J	flight muscle	0.461878	0.872277	0.0028013	0.270813		treatment	59.4614	4	14.8653	15.6263	0.0003
B. terrestris	FAR-J	gut		0.899995	0.0010053	0.0200394		error		10	0.9513
B. terrestris	FAR-J	fat body			0.0010053	0.0691383		total	68.9744	14
B. terrestris	FAR-J	labial gland				0.0714099
			gut	fat body	labial gland	female labial gland		source	sum of squares	degrees of freedom	mean square MS	F statistic	p-value
B. lucorum	FAR-A1	flight muscle	0.01836	0.00979	0.0010053	0.257689		treatment	574.701	4	143.675	42.398	3.0625e-06
B. lucorum	FAR-A1	gut		0.899995	0.0010053	0.451494		error	33.8873	10	1,3,3887
B. lucorum	FAR-A1	fat body			0.0010053	0.267802		total	608.588	14
B. lucorum	FAR-A1	labial gland				0.0010053
			gut	fat body	labial gland	female labial gland		source	sum of squares	degrees of freedom	mean square MS	F statistic	p-value
B. lucorum	FAR-A2	flight muscle	0.0010053	0.0018428	0.0010053	0.215257		treatment	352.598	4	88.1496	263.251	4.3859e-10
B. lucorum	FAR-A2	gut		0.0010053	0.0010053	0.0010053		error		10	0.3348
B. lucorum	FAR-A2	fat body			0.0010053	0.0010053		total	355.947	14
B. lucorum	FAR-A2	labial gland				0.0010053
			gut	fat body	labial gland	female labial gland		source	sum of squares	degrees of freedom	mean square MS	F statistic	p-value
B. lucorum	FAR-J	flight muscle	0.894357	0.899995	0.003314	0.496347		treatment	30.3659	4	7.5915	12.0293	0.0008
B. lucorum	FAR-J	gut		0.899995	0.0010053	0.155926		error	6.3108	10	0.6311
B. lucorum	FAR-J	fat body			0.0016128	0.261544		total	36.6768	14
B. lucorum	FAR-J	labial gland				0.039922
			gut	fat body	labial gland	female labial gland		source	sum of squares	degrees of freedom	mean square MS	F statistic	p-value
B. lapidarius	FAR-A1	flight muscle	0.477061	0.190732	0.0190876	0.0010053		treatment	253.962	4	63.4906	28.4279	1.9311e-05
B. lapidarius	FAR-A1	gut		0.899995	0.0016265	0.0010053		error	22.3339	10	2.2334
B. lapidarius	FAR-A1	fat body			0.0010053	0.0010053		total	276.296	14
B. lapidarius	FAR-A1	labial gland				0.179251
			gut	fat body	labial gland	female labial gland		source	sum of squares	degrees of freedom	mean square MS	F statistic	p-value
B. lapidarius	FAR-J	flight muscle	0.0040095	0.0236702	0.0010053	0.899995		treatment	424.609	4	106.152	37.7483	5.2605e-06
B. lapidarius	FAR-J	gut		0.738446	0.0010053	0.0034315		error	28.121	10	2.8121
B. lapidarius	FAR-J	fat body			0.0010053	0.0200144		total	452.73	14
B. lapidarius	FAR-J	labial gland				0.0010053
			gut	fat body	labial gland	female labial gland		source	sum of squares	degrees of freedom	mean square MS	F statistic	p-value
B. lapidarius	FAR-A4	flight muscle	0.0099490	0.0115353	0.0010053	0.8999947		treatment	118.752	4	29.6879	74.1836	2.1497e-07
B. lapidarius	FAR-A4	gut		0.0010053	0.0010053	0.0265675		error	4.002	10	0.4002
B. lapidarius	FAR-A4	fat body			0.0010053	0.0044636		total	122.754	14
B. lapidarius	FAR-A4	labial gland				0.0010053
			gut	fat body	labial gland	female labial gland		source	sum of squares	degrees of freedom	mean square MS	F statistic	p-value
B. lapidarius	FAR-A5	flight muscle	0.8999947	0.8445923	0.0010053	0.8999947		treatment	63.4534	4	15.8634	20.9643	7.5064e-05
B. lapidarius	FAR-A5	gut		0.8999947	0.0010053	0.8999947		error	7.5668	10	0.7567
B. lapidarius	FAR-A5	fat body			0.0010053	0.8999947		total	71.0203	14
B. lapidarius	FAR-A5	labial gland				0.0010053

## Sheet: Cp
Figure 4—figure supplement 1—source data 1. List of relative transcript levels and Cp values for FAR candidates.
Individual Cp values from RT-qPCR analysis -- the Cp values above 40 (quantification limit) were treated as being equal to 40
nd … not detected
			biol. replicate 1	biol. replicate 1	biol. replicate 2	biol. replicate 2	biol. replicate 3	biol. replicate 3
			tech. replicate 1	tech. replicate 2	tech. replicate 1	tech. replicate 2	tech. replicate 1	tech. replicate 2
species	transcript	tissue	Cp	Cp	Cp	Cp	Cp	Cp		mean	SD
B. terrestris	EEF1α	flight muscle	28.08	28.17	27.65	27.75	27.87	27.75		27.8783	0.220586
B. terrestris	EEF1α	gut	22.93	22.89	22.62	22.57	21.67	21.72		22.4	0.630535
B. terrestris	EEF1α	fat body	22.55	22.61	23.08	23.07	22.84	22.86		22.835	0.247841
B. terrestris	EEF1α	labial gland	23.6	23.58	23.01	23.02	23.44	23.47		23.3533	0.30068
B. terrestris	EEF1α	female labial gland	25.52	25.55	24.21	24.2	24.02	23.96		24.5767	0.836874
B. terrestris	PLA2	flight muscle	26.78	26.88	26.98	nd	26.79	26.85		26.8767	0.0896289
B. terrestris	PLA2	gut	30.25	30.27	29.91	29.93	28.87	28.91		29.69	0.713372
B. terrestris	PLA2	fat body	27.42	27.31	27.63	27.56	27.16	27.03		27.3517	0.250267
B. terrestris	PLA2	labial gland	27.76	27.82	27.78	27.63	27.72	27.67		27.73	0.0522015
B. terrestris	PLA2	female labial gland	26.84	26.71	27.29	27.42	28.44	28.44		27.5233	0.845168
B. terrestris	FAR-A1	flight muscle	29.49	29.7	34.54	34.18	37.88	36.74		33.755	3.89292
B. terrestris	FAR-A1	gut	40	37.14	38.16	37.62	40	37.29		38.3683	0.415943
B. terrestris	FAR-A1	fat body	37.34	38.3	36.87	37.39	37.26	37.18		37.39	0.3751
B. terrestris	FAR-A1	labial gland	20.14	20.16	20.28	20.27	20.48	20.51		20.3067	0.174666
B. terrestris	FAR-A1	female labial gland	33.79	34.49	36.85	36.12	36.76	36.61		35.77	1.41516
B. terrestris	FAR-A2	flight muscle	28.91	29.02	31.1	31.26	30.61	30.19		30.1817	1.12352
B. terrestris	FAR-A2	gut	35.16	36.74	35.97	34.26	36.53	36.23		35.815	0.643215
B. terrestris	FAR-A2	fat body	28.7	28.76	27.6	27.49	26.91	26.85		27.7183	0.937101
B. terrestris	FAR-A2	labial gland	20.57	20.59	20.88	20.93	21.1	21.07		20.8567	0.255946
B. terrestris	FAR-A2	female labial gland	29.19	29.3	30.83	31.13	33.65	32.08		31.03	1.81052
B. terrestris	FAR-J	flight muscle	30.82	30.33	30.98	30.64	30.64	30.65		30.6767	0.120658
B. terrestris	FAR-J	gut	32.17	32.15	30.59	30.5	29.41	29.5		30.72	1.36096
B. terrestris	FAR-J	fat body	29.22	29.16	29.31	29.42	28.76	28.92		29.1317	0.267317
B. terrestris	FAR-J	labial gland	24.49	24.56	24.91	24.85	24.67	24.64		24.6867	0.179606
B. terrestris	FAR-J	female labial gland	25.54	25.6	29.3	28.91	28.19	28.26		27.6333	1.84027
B. lucorum	EEF1α	flight muscle	26.8	26.57	29.09	28.9	27.13	27.08		27.595	1.23049
B. lucorum	EEF1α	gut	23.46	23.45	21.44	21.64	21.84	21.85		22.28	1.02894
B. lucorum	EEF1α	fat body	23.63	23.57	23.43	23.45	23.29	23.27		23.44	0.16
B. lucorum	EEF1α	labial gland	24.34	24.49	24.98	25.03	24.23	24.26		24.555	0.398873
B. lucorum	EEF1α	female labial gland	24.7	24.72	23.58	23.3	25.23	25.26		24.465	0.927106
B. lucorum	PLA2	flight muscle	26.32	27.99	29.16	29.19	27.66	27.59		27.985	1.05702
B. lucorum	PLA2	gut	30.24	30.28	28.49	28.6	28.46	28.14		29.035	1.06793
B. lucorum	PLA2	fat body	27.83	27.8	27.78	27.84	27.53	27.55		27.7217	0.157348
B. lucorum	PLA2	labial gland	28.32	28.34	28.12	28.46	27.85	27.89		28.1633	0.25482
B. lucorum	PLA2	female labial gland	27.6	27.68	27.43	27.28	27.49	27.41		27.4817	0.145115
B. lucorum	FAR-A1	flight muscle	32.18	31.7	35.49	34.7	34.47	35.21		33.9583	1.75257
B. lucorum	FAR-A1	gut	37.11	40	36.76	36.98	38.2	37.43		37.7467	0.844576
B. lucorum	FAR-A1	fat body	37.65	37.79	36.89	37.83	39.6	40		38.2933	1.31717
B. lucorum	FAR-A1	labial gland	22.48	22.61	21.98	21.93	21.71	21.71		22.07	0.429214
B. lucorum	FAR-A1	female labial gland	40	36.84	35.75	36.44	31.87	31.71		35.435	3.36392
B. lucorum	FAR-A2	flight muscle	30.52	30.6	32.32	32.3	31.17	31.74		31.4417	0.875076
B. lucorum	FAR-A2	gut	36.15	36.38	35.41	34.73	35.28	35.67		35.6033	0.607749
B. lucorum	FAR-A2	fat body	27.56	27.27	26.23	26.24	26.11	26.34		26.625	0.684178
B. lucorum	FAR-A2	labial gland	21.75	21.83	21.51	21.53	20.6	20.61		21.305	0.621068
B. lucorum	FAR-A2	female labial gland	31.8	31.72	29.63	29.29	30.75	31.14		30.7217	1.16615
B. lucorum	FAR-J	flight muscle	30.86	31.04	33.03	32.78	31.73	31.58		31.8367	0.99008
B. lucorum	FAR-J	gut	32.57	31.96	30.73	30.76	27.74	27.91		30.2783	2.25649
B. lucorum	FAR-J	fat body	30.43	30.5	29.93	29.7	29.65	29.58		29.965	0.44441
B. lucorum	FAR-J	labial gland	26.92	26.77	27.54	27.49	26.97	26.91		27.1	0.362526
B. lucorum	FAR-J	female labial gland	29.49	29.06	28.96	28.72	28.72	28.71		28.9433	0.293953
B. lapidarius	EEF1α	flight muscle	26.63	26.56	26.93	27.03	28.29	28.23		27.2783	0.87167
B. lapidarius	EEF1α	gut	22.49	22.58	22.84	22.83	23.07	22.98		22.7983	0.247049
B. lapidarius	EEF1α	fat body	23.04	23.15	23.88	23.91	23.26	23.19		23.405	0.429302
B. lapidarius	EEF1α	labial gland	20.47	20.51	19.67	19.68	19.96	20.03		20.0533	0.410619
B. lapidarius	EEF1α	female labial gland	24.77	24.8	25.95	25.83	23.81	23.7		24.81	1.06772
B. lapidarius	PLA2	flight muscle	28.48	28.56	28.26	28.32	29.49	29.57		28.78	0.659621
B. lapidarius	PLA2	gut	29.93	30.3	30.6	30.68	30.57	31		30.5133	0.352503
B. lapidarius	PLA2	fat body	26.79	26.85	26.13	27.34	26.82	26.87		26.8	0.0576628
B. lapidarius	PLA2	labial gland	24.03	24.03	24.2	24.23	24.23	24.26		24.1633	0.11644
B. lapidarius	PLA2	female labial gland	25.59	25.72	26.98	26.97	26.12	25.96		26.2233	0.678829
B. lapidarius	FAR-A1	flight muscle	35.76	40	40	35.74	40	40		38.5833	1.22688
B. lapidarius	FAR-A1	gut	40	nd	35.69	40	40	40		39.2817	1.24419
B. lapidarius	FAR-A1	fat body	nd	40	40	40	36.71	35.45		38.6933	2.26321
B. lapidarius	FAR-A1	labial gland	27.79	27.93	28.31	28.6	27.44	27.25		27.8867	0.55548
B. lapidarius	FAR-A1	female labial gland	27.96	27.9	31.33	31.24	25.74	25.67		28.3067	2.809
B. lapidarius	FAR-J	flight muscle	29.78	30.03	30.28	30.44	31.04	31.25		30.47	0.627276
B. lapidarius	FAR-J	gut	27.54	27.42	28.89	28.7	31.59	31.48		29.27	2.06881
B. lapidarius	FAR-J	fat body	28.47	28.61	28.09	27.96	28.5	28.42		28.3417	0.277143
B. lapidarius	FAR-J	labial gland	20	19.98	19.49	19.48	19.58	19.61		19.69	0.265565
B. lapidarius	FAR-J	female labial gland	28	27.97	29.01	29.01	27.22	27.26		28.0783	0.888683
B. lapidarius	FAR-A4	flight muscle	25.55	25.54	28.14	28.11	32.77	33.97		29.0133	3.98742
B. lapidarius	FAR-A4	gut	34.48	33.99	33.93	34.52	35.43	34.26		34.435	0.355106
B. lapidarius	FAR-A4	fat body	30.29	31.04	32.47	33.61	30.27	30.45		31.355	1.4672
B. lapidarius	FAR-A4	labial gland	14.54	14.61	14.68	14.68	14.76	14.75		14.67	0.0904157
B. lapidarius	FAR-A4	female labial gland	26.07	26.08	28.87	28.47	24.33	24.29		26.3517	2.19313
B. lapidarius	FAR-A5	flight muscle	29.78	29.83	31.34	31.42	30.95	30.94		30.71	0.813373
B. lapidarius	FAR-A5	gut	26.49	26.57	27.84	28.09	26.79	26.78		27.0933	0.765577
B. lapidarius	FAR-A5	fat body	30.09	29.84	30.34	30.62	29.8	29.77		30.0767	0.360705
B. lapidarius	FAR-A5	labial gland	19.52	19.54	18.03	18.02	18.24	18.27		18.6033	0.810715
B. lapidarius	FAR-A5	female labial gland	27.47	27.5	29.49	28.99	26.81	26.93		27.865	1.22985
