# Supplementary material for: Expansion of the fatty acyl reductase gene family shaped pheromone communication in Hymenoptera
Source: eLife. 2019 Feb 4;8:e39231. doi: 10.7554/eLife.39231 (PMC6361591; doi:10.7554/eLife.39231)
Supplement: Figure 4—figure supplement 2—source data 2. — The file contains a list of relative transcript level, Cp difference and individual Cp values for FAR-A1, FAR-A1-short and reference transcripts and the results of statistical testing. [file elife-39231-fig4-figsupp2-data2.xlsx]

## Sheet: rel.trans.levels_Cp.diff
Figure 4—figure supplement 2—source data 1. List of relative transcript level, Cp difference and Cp values for FAR-A1 and FAR-A1-short.
Individual relative transcript level and Cp difference values
			biol. replicate 1	biol. replicate 2	biol. replicate 3
species	transcript	tissue	Cp difference	Cp difference	Cp difference		mean	SD
B. lapidarius	FAR-A1	male labial gland	-5.6	-6.51	-5.225		-5.77833	0.660801
B. lapidarius	FAR-A1	female labial gland	-2.71	-4.8525	-0.8075		-2.79	2.02369
B. lapidarius	FAR-A1-short	male labial gland	-10.2025	-11.275	-9.94		-10.4725	0.70727
B. lapidarius	FAR-A1-short	female labial gland	-7.575	-8.9675	-5.78		-7.44083	1.59798
			biol. replicate 1	biol. replicate 2	biol. replicate 3
species	transcript	tissue	2^(Cp difference)	2^(Cp difference)	2^(Cp difference)		mean	SD
B. lapidarius	FAR-A1	male labial gland	0.0206173	0.0109722	0.0267373		0.0194423	0.00794797
B. lapidarius	FAR-A1	female labial gland	0.15283	0.034614	0.571371		0.252938	0.282034
B. lapidarius	FAR-A1-short	male labial gland	0.000848675	0.00040354	0.00101803		0.000756749	0.000317393
B. lapidarius	FAR-A1-short	female labial gland	0.00524442	0.00199762	0.018199		0.00848034	0.00857171

## Sheet: statistics
Figure 4—figure supplement 2—source data 1. List of relative transcript level, Cp difference and Cp values for FAR-A1 and FAR-A1-short.
t-Test results
Cp difference values taken as an input
t-Test: Two-Sample Assuming Equal Variances						p < 0,01
						p < 0,05
			p value
species	transcript	tissue vs. tissue	female labial gland
B. lapidarius	FAR-A1	male labial gland	0.0718766				Variable 1	Variable 2
						Mean	-5.77833	-2.79
						Variance	0.436658	4.09531
						Observations	3	3
						Pooled Variance	2.26598
						Hypothesized Mean Difference	0
						df	4
						t Stat	-2.43134
						P(T<=t) one-tail	0.0359383
						t Critical one-tail	2.13185
						P(T<=t) two-tail	0.0718766
						t Critical two-tail	2.77645
			female labial gland
B. lapidarius	FAR-A1-short	male labial gland	0.0397512				Variable 1	Variable 2
						Mean	-10.4725	-7.44083
						Variance	0.500231	2.55354
						Observations	3	3
						Pooled Variance	1.52689
						Hypothesized Mean Difference	0
						df	4
						t Stat	-3.00486
						P(T<=t) one-tail	0.0198756
						t Critical one-tail	2.13185
						P(T<=t) two-tail	0.0397512
						t Critical two-tail	2.77645

## Sheet: Cp
Figure 4—figure supplement 2—source data 1. List of relative transcript level, Cp difference and Cp values for FAR-A1 and FAR-A1-short.
Individual Cp values from RT-qPCR analysis
			biol. replicate 1	biol. replicate 1	biol. replicate 2	biol. replicate 2	biol. replicate 3	biol. replicate 3
			tech. replicate 1	tech. replicate 2	tech. replicate 1	tech. replicate 2	tech. replicate 1	tech. replicate 2
species	transcript	tissue	Cp	Cp	Cp	Cp	Cp	Cp		mean	SD
B. lapidarius	EEF1α	male labial gland	20.59	20.6	19.79	19.79	20.07	20.08		20.1533	0.408177
B. lapidarius	EEF1α	female labial gland	25.14	25.24	26.29	26.3	23.9	23.86		25.1217	1.20895
B. lapidarius	PLA2	male labial gland	24.03	24.07	24.45	24.33	24.33	24.34		24.2583	0.182506
B. lapidarius	PLA2	female labial gland	26.48	26.56	27.75	27.65	26.05	26.03		26.7533	0.854244
B. lapidarius	FAR-A1-short	male labial gland	32.46	32.59	33.54	33.19	32.23	32.06		32.6783	0.624286
B. lapidarius	FAR-A1-short	female labial gland	33.9	32.96	35.87	36.06	30.89	30.59		33.3783	2.61288
