# Supplementary material for: Expansion of the fatty acyl reductase gene family shaped pheromone communication in Hymenoptera
Source: eLife. 2019 Feb 4;8:e39231. doi: 10.7554/eLife.39231 (PMC6361591; doi:10.7554/eLife.39231)
Supplement: Figure 5—source data 1. — The file contains a list of quantified fatty alcohols and fatty acyl methyl esters (transesterifiable fatty acyls) in male LGs and FBs of 3-day-old B. terrestris, B. lucorum and B. lapidarius. In the case of 22:1 alcohols in FB of B. terrestris, the assignment of individual isomers was not possible due to their low amount, so they are reported as a sum of isomers. [file elife-39231-fig5-data1.xlsx]

## Sheet: means
Figure 5—source data 1. Composition of fatty alcohols and transesterifiable fatty acyls in LGs and FBs of 3-day old B. terrestris, B. lucorum and B. lapidarius males.
Mean values of fatty alcohol and methyl ester quantities obtained from GC analyses
nd … not detected
Tissue	Labial gland							Tissue	Fat body
Species	B. lapidarius		B. lucorum		B. terrestris			Species	B. lapidarius		B. lucorum		B. terrestris
Fatty chain	Amount (μg per tissue)							Fatty chain	Amount (μg per tissue)
	Acyl	Alcohol	Acyl	Alcohol	Acyl	Alcohol			Acyl	Alcohol	Acyl	Alcohol	Acyl	Alcohol
Z7-12:	nd	nd	1.4 ± 0.1	nd	nd	nd
Z9-12:	nd	nd	nd	nd	2.6 ± 0.1	nd
12:	1.0 ± 0.1	nd	203 ± 7	nd	677 ± 40	nd		12:	127 ± 28	nd	60 ± 18	nd	200 ± 56	nd
Z5-14:	nd	nd	4.0 ± 0.2	nd	nd	nd		Z5-14:	nd	nd	4.3 ± 1.0	nd	1.4 ± 0.3	nd
Z7-14:	0.3 ± 0.0	nd	13 ± 1	nd	nd	nd		Z7-14:	8.4 ± 1.5	nd	2.1 ± 0.6	nd	1.0 ± 0.4	nd
Z9-14:	3.5 ± 0.9	nd	2365 ± 321	nd	172 ± 30	nd		Z9-14:	34 ± 9	nd	97 ± 27	nd	176 ± 35	nd
14:	3.1 ± 0.3	7.8 ± 1.7	48 ± 5	0.8 ± 0.5	79 ± 8	33 ± 4		14:	213 ± 50	nd	264 ± 76	nd	760 ± 175	nd
Z7-16:	nd	nd	24 ± 3	nd	9.3 ± 0.5	nd		Z7-16:	nd	nd	43 ± 12	nd	46 ± 10	nd
Z9-16:	3726 ± 745	4296 ± 694	120 ± 10	0.7 ± 0.2	54 ± 1	nd		Z9-16:	1361 ± 100	nd	113 ± 27	nd	223 ± 67	nd
Z11-16:	26 ± 3	nd	5.7 ± 1.5	2.5 ± 0.9	63 ± 7	4.9 ± 1.1		Z11-16:	34 ± 4	nd	20 ± 11	nd	226 ± 37	nd
16:	261 ± 46	2600 ± 360	11 ± 1	522 ± 87	58 ± 3	438 ± 76		16:	1104 ± 186	nd	717 ± 181	23 ± 4	2222 ± 323	71 ± 20
Z9,Z12-18:	18 ± 4	nd	4.2 ± 0.9	69 ± 14	23 ± 2	80 ± 17		Z9,Z12-18:	123 ± 12	nd	127 ± 30	1.9 ± 0.3	504 ± 61	7.2 ± 2.2
Z9,Z12,Z15-18:	65 ± 11	nd	31 ± 8	335 ± 71	96 ± 1	199 ± 52		Z9,Z12,Z15-18:	408 ± 81	nd	995 ± 221	16 ± 2	2797 ± 725	54 ± 18
Z9-18:	198 ± 48	nd	95 ± 15	nd	216 ± 11	nd		Z9-18:	1314 ± 186	nd	2028 ± 448	nd	4918 ± 812	nd
Z11-18:	84 ± 18	nd	11 ± 1	0.4 ± 0.1	23 ± 2	0.3 ± 0.1		Z11-18:	223 ± 14	nd	67 ± 32	nd	387 ± 50	nd
Z13-18:	nd	nd	6.4 ± 1.3	7.5 ± 0.7	79 ± 6	11 ± 3		Z13-18:	nd	nd	53 ± 26	nd	116 ± 26	nd
18:	12 ± 3	0.7 ± 0.0	8.6 ± 0.5	20 ± 4	14 ± 2	24 ± 2		18:	101 ± 15	nd	198 ± 31	nd	374 ± 57	nd
Z11-20:	nd	nd	1.2 ± 0.1	nd	4.7 ± 0.9	nd		Z11-20:	nd	nd	2.2 ± 0.6	nd	8.8 ± 1.1	nd
Z13-20:	nd	nd	1.7 ± 0.3	10 ± 1	4.4 ± 0.7	17 ± 2		Z13-20:	nd	nd	1.1 ± 0.6	nd	7.3 ± 2.7	1.3 ± 0.8
Z15-20:	nd	nd	1.7 ± 0.4	15 ± 4	26 ± 2	303 ± 38		Z15-20:	nd	nd	0.3 ± 0.2	nd	6.7 ± 2.6	0.9 ± 0.2
20:	0.4 ± 0.1	nd	1.0 ± 0.1	20 ± 2	2.2 ± 0.1	60 ± 11		20:	8.4 ± 0.4	nd	5.6 ± 1.8	nd	17 ± 4	3.5 ± 1.3
								Z13-22:	nd	nd	nd	nd	0.9 ± 0.3	nd
Z15-22:	nd	nd	nd	20 ± 5	nd	147 ± 16		Z15-22:	nd	nd	nd	nd	2.5 ± 0.8	nd
Z17-22:	nd	nd	nd	3.1 ± 0.4	nd	25 ± 2		Z17-22:	nd	nd	nd	nd	0.2 ± 0.1	nd
								22:1 sum	nd	nd	nd	nd	nd	1.4 ± 0.6
22:	nd	nd	0.4 ± 0.2	nd	1.4 ± 0.1	20 ± 4		22:	nd	nd	0.3 ± 0.1	nd	2.7 ± 0.9	1.3 ± 0.8
Z17-24:	nd	nd	nd	nd	nd	6.8 ± 0.6
Z19-24:	nd	nd	nd	nd	nd	11 ± 2
24:	nd	nd	nd	nd	0.6 ± 0.2	8.0 ± 1.9		24:	nd	nd	nd	nd	1.1 ± 0.6	nd
Z19-26:	nd	nd	nd	nd	nd	9.1 ± 2.0
Z21-26:	nd	nd	nd	nd	nd	13 ± 4
26:	nd	nd	nd	nd	1.5 ± 0.5	nd		26:	nd	nd	nd	nd	1.5 ± 0.8	nd
28:	nd	nd	nd	nd	0.2 ± 0.0	nd		28:	nd	nd	nd	nd	1.8 ± 1.1	nd

## Sheet: data
Figure 5—source data 1. Composition of fatty alcohols and transesterifiable fatty acyls in LGs and FBs of 3-day old B. terrestris, B. lucorum and B. lapidarius males.
Individual values of fatty alcohol and methyl ester quantities obtained from GC analyses
					biol. replicate 1	biol. replicate 2	biol. replicate 3
species	tissue	fatty chain	derivate	detector type (quantification)	quantity (μg per tissue)	quantity (μg per tissue)	quantity (μg per tissue)		mean	SD
B. lucorum	LG	Z7-12:	alcohol	FID	0	0	0		0	0
B. lucorum	LG	12:	alcohol	FID	0	0	0		0	0
B. lucorum	LG	Z5-14:	alcohol	FID	0	0	0		0	0
B. lucorum	LG	Z7-14:	alcohol	FID	0	0	0		0	0
B. lucorum	LG	Z9-14:	alcohol	FID	0	0	0		0	0
B. lucorum	LG	14:	alcohol	FID	0.693	1.2522	0.3252		0.7568	0.466782
B. lucorum	LG	Z7-16:	alcohol	FID	0	0	0		0	0
B. lucorum	LG	Z9-16:	alcohol	FID	0.624	0.6804	0.9156		0.74	0.154667
B. lucorum	LG	Z11-16:	alcohol	FID	2.9874	3.0108	1.3698		2.456	0.94075
B. lucorum	LG	16:	alcohol	FID	599.642	538.126	428.624		522.131	86.624
B. lucorum	LG	Z9,Z12-18:	alcohol	FID	82.863	67.9782	55.4946		68.7786	13.7017
B. lucorum	LG	Z9,Z12,Z15-18:	alcohol	FID	406.996	330.988	265.785		334.59	70.6745
B. lucorum	LG	Z9-18:	alcohol	MSD	0	0	0		0	0
B. lucorum	LG	Z11-18:	alcohol	MSD	0.536408	0.36637	0.322824		0.408534	0.112862
B. lucorum	LG	Z13-18:	alcohol	MSD	8.15301	7.57162	6.6688		7.46448	0.747881
B. lucorum	LG	18:	alcohol	FID	24.306	18.4836	16.752		19.8472	3.95731
B. lucorum	LG	Z11-20:	alcohol	MSD	0	0	0		0	0
B. lucorum	LG	Z13-20:	alcohol	MSD	8.66493	11.0854	9.21548		9.65527	1.26876
B. lucorum	LG	Z15-20:	alcohol	MSD	12.5257	19.1686	12.1425		14.6123	3.95053
B. lucorum	LG	20:	alcohol	MSD	21.3632	17.1775	20.8416		19.7941	2.28096
B. lucorum	LG	Z15-22:	alcohol	MSD	19.2153	24.6141	15.2456		19.6917	4.70238
B. lucorum	LG	Z17-22:	alcohol	MSD	3.10095	3.56078	2.76183		3.14119	0.40099
B. lucorum	LG	22:	alcohol	MSD	0	0	0		0	0
B. lucorum	LG	Z7-12:	methyl ester	FID	1.5006	1.4244	1.2666		1.3972	0.119348
B. lucorum	LG	12:	methyl ester	FID	196.152	210.175	203.779		203.368	7.02029
B. lucorum	LG	Z5-14:	methyl ester	FID	3.7824	3.9198	4.2258		3.976	0.22698
B. lucorum	LG	Z7-14:	methyl ester	FID	11.9778	13.1616	12.5622		12.5672	0.591916
B. lucorum	LG	Z9-14:	methyl ester	FID	2712.75	2299.71	2081.11		2364.52	320.772
B. lucorum	LG	14:	methyl ester	FID	53.2674	44.2506	45.8172		47.7784	4.81772
B. lucorum	LG	Z7-16:	methyl ester	FID	26.2272	24.9246	19.6488		23.6002	3.48344
B. lucorum	LG	Z9-16:	methyl ester	FID	123.078	109.794	128.244		120.372	9.51801
B. lucorum	LG	Z11-16:	methyl ester	FID	6.9624	6.003	4.0152		5.6602	1.50321
B. lucorum	LG	16:	methyl ester	FID	11.4786	11.1702	10.0014		10.8834	0.779244
B. lucorum	LG	Z9,Z12-18:	methyl ester	MSD	5.15917	3.84761	3.49827		4.16835	0.875671
B. lucorum	LG	Z9,Z12,Z15-18:	methyl ester	MSD	39.9875	28.0865	25.4829		31.1856	7.733
B. lucorum	LG	Z9-18:	methyl ester	MSD	112.637	88.2961	84.2987		95.0773	15.338
B. lucorum	LG	Z11-18:	methyl ester	FID	12.4026	10.0896	9.7278		10.74	1.45117
B. lucorum	LG	Z13-18:	methyl ester	FID	7.5072	6.8088	4.938		6.418	1.32844
B. lucorum	LG	18:	methyl ester	FID	8.8626	8.0484	8.8842		8.5984	0.476436
B. lucorum	LG	Z11-20:	methyl ester	MSD	1.2182	1.16262	1.1114		1.16407	0.0534136
B. lucorum	LG	Z13-20:	methyl ester	MSD	1.84358	1.94935	1.31315		1.70203	0.340902
B. lucorum	LG	Z15-20:	methyl ester	MSD	2.13024	1.47445	1.43526		1.67998	0.390428
B. lucorum	LG	20:	methyl ester	MSD	1.00195	1.06578	0.912541		0.993425	0.0769754
B. lucorum	LG	Z15-22:	methyl ester	MSD	0	0	0		0	0
B. lucorum	LG	Z17-22:	methyl ester	MSD	0	0	0		0	0
B. lucorum	LG	22:	methyl ester	MSD	0.173638	0.440493	0.437182		0.350438	0.153122
B. lucorum	FB	Z7-12:	alcohol	FID	0	0	0		0	0
B. lucorum	FB	12:	alcohol	FID	0	0	0		0	0
B. lucorum	FB	Z5-14:	alcohol	FID	0	0	0		0	0
B. lucorum	FB	Z7-14:	alcohol	FID	0	0	0		0	0
B. lucorum	FB	Z9-14:	alcohol	FID	0	0	0		0	0
B. lucorum	FB	14:	alcohol	FID	0	0	0		0	0
B. lucorum	FB	Z7-16:	alcohol	FID	0	0	0		0	0
B. lucorum	FB	Z9-16:	alcohol	FID	0	0	0		0	0
B. lucorum	FB	Z11-16:	alcohol	FID	0	0	0		0	0
B. lucorum	FB	16:	alcohol	FID	16.9698	31.1604	20.9754		23.0352	7.3161
B. lucorum	FB	Z9,Z12-18:	alcohol	FID	1.7076	2.4294	1.4646		1.8672	0.501811
B. lucorum	FB	Z9,Z12,Z15-18:	alcohol	FID	15.2196	20.6688	13.1766		16.355	3.873
B. lucorum	FB	Z9-18:	alcohol	FID	0	0	0		0	0
B. lucorum	FB	Z11-18:	alcohol	FID	0	0	0		0	0
B. lucorum	FB	Z13-18:	alcohol	FID	0	0	0		0	0
B. lucorum	FB	18:	alcohol	FID	0	0	0		0	0
B. lucorum	FB	Z11-20:	alcohol	MSD	0	0	0		0	0
B. lucorum	FB	Z13-20:	alcohol	MSD	0	0	0		0	0
B. lucorum	FB	Z15-20:	alcohol	MSD	0	0	0		0	0
B. lucorum	FB	20:	alcohol	MSD	0	0	0		0	0
B. lucorum	FB	Z15-22:	alcohol	MSD	0	0	0		0	0
B. lucorum	FB	Z17-22:	alcohol	MSD	0	0	0		0	0
B. lucorum	FB	22:	alcohol	MSD	0	0	0		0	0
B. lucorum	FB	Z7-12:	methyl ester	FID	0	0	0		0	0
B. lucorum	FB	12:	methyl ester	FID	57.15	79.56	44.5836		60.4312	17.7176
B. lucorum	FB	Z5-14:	methyl ester	FID	4.2	5.361	3.4446		4.3352	0.965327
B. lucorum	FB	Z7-14:	methyl ester	FID	1.9914	2.7054	1.5198		2.0722	0.596916
B. lucorum	FB	Z9-14:	methyl ester	FID	88.5996	126.676	75.09		96.7886	26.7503
B. lucorum	FB	14:	methyl ester	FID	233.257	349.54	207.775		263.524	75.5737
B. lucorum	FB	Z7-16:	methyl ester	FID	42.1872	55.095	30.9		42.7274	12.1065
B. lucorum	FB	Z9-16:	methyl ester	FID	92.4804	143.48	101.648		112.536	27.1873
B. lucorum	FB	Z11-16:	methyl ester	FID	17.196	31.7046	10.6848		19.8618	10.7605
B. lucorum	FB	16:	methyl ester	FID	633.537	924.313	593.449		717.1	180.568
B. lucorum	FB	Z9,Z12-18:	methyl ester	FID	131.713	154.882	94.7934		127.129	30.3052
B. lucorum	FB	Z9,Z12,Z15-18:	methyl ester	FID	1058.71	1176.09	748.952		994.585	220.673
B. lucorum	FB	Z9-18:	methyl ester	FID	1803.72	2543.4	1735.42		2027.51	448.074
B. lucorum	FB	Z11-18:	methyl ester	FID	62.7564	101.474	37.728		67.3196	32.1173
B. lucorum	FB	Z13-18:	methyl ester	FID	48.1992	80.8302	29.2662		52.7652	26.0835
B. lucorum	FB	18:	methyl ester	FID	193.867	230.994	169.289		198.05	31.0646
B. lucorum	FB	Z11-20:	methyl ester	MSD	2.35355	2.77903	1.51131		2.21463	0.645176
B. lucorum	FB	Z13-20:	methyl ester	MSD	0.790397	1.75055	0.767523		1.10282	0.561062
B. lucorum	FB	Z15-20:	methyl ester	MSD	0.150583	0.519006	0.211725		0.293771	0.19744
B. lucorum	FB	20:	methyl ester	MSD	5.68364	7.3589	3.81659		5.61971	1.77202
B. lucorum	FB	Z15-22:	methyl ester	MSD	0	0	0		0	0
B. lucorum	FB	Z17-22:	methyl ester	MSD	0	0	0		0	0
B. lucorum	FB	22:	methyl ester	MSD	0.336796	0.38757	0.146101		0.290156	0.127311
B. terrestris	LG	Z9-12:	alcohol	FID	0	0	0		0	0
B. terrestris	LG	12:	alcohol	FID	0	0	0		0	0
B. terrestris	LG	Z5-14:	alcohol	FID	0	0	0		0	0
B. terrestris	LG	Z7-14:	alcohol	FID	0	0	0		0	0
B. terrestris	LG	Z9-14:	alcohol	FID	0	0	0		0	0
B. terrestris	LG	14:	alcohol	FID	29.142	36.6282	31.8144		32.5282	3.7938
B. terrestris	LG	Z7-16:	alcohol	FID	0	0	0		0	0
B. terrestris	LG	Z9-16:	alcohol	FID	0	0	0		0	0
B. terrestris	LG	Z11-16:	alcohol	FID	3.7638	5.8518	5.0652		4.8936	1.05452
B. terrestris	LG	16:	alcohol	FID	352.508	462.139	498.986		437.878	76.1929
B. terrestris	LG	Z9,Z12-18:	alcohol	FID	61.0806	91.0908	88.4016		80.191	16.6046
B. terrestris	LG	Z9,Z12,Z15-18:	alcohol	FID	143.143	245.477	207.344		198.655	51.7176
B. terrestris	LG	Z9-18:	alcohol	MSD	0	0	0		0	0
B. terrestris	LG	Z11-18:	alcohol	MSD	0.234939	0.281129	0.387942		0.301337	0.0784778
B. terrestris	LG	Z13-18:	alcohol	MSD	7.89586	12.8397	11.7681		10.8346	2.60078
B. terrestris	LG	18:	alcohol	FID	23.3094	27.2154	22.863		24.4626	2.39442
B. terrestris	LG	Z11-20:	alcohol	MSD	0	0	0		0	0
B. terrestris	LG	Z13-20:	alcohol	MSD	14.954	15.8944	19.447		16.7651	2.36971
B. terrestris	LG	Z15-20:	alcohol	MSD	258.952	323.758	326.706		303.139	38.2953
B. terrestris	LG	20:	alcohol	MSD	50.4213	56.3774	72.5661		59.7883	11.4596
B. terrestris	LG	Z13-22:	alcohol	MSD	0	0	0		0	0
B. terrestris	LG	Z15-22:	alcohol	MSD	128.75	154.773	157.186		146.903	15.767
B. terrestris	LG	Z17-22:	alcohol	MSD	22.2071	26.2688	26.0112		24.829	2.27429
B. terrestris	LG	22:1 sum	alcohol	MSD
B. terrestris	LG	22:	alcohol	MSD	15.4005	23.3204	22.0539		20.2583	4.25437
B. terrestris	LG	Z17-24:	alcohol	MSD	6.18533	6.82337	7.4045		6.8044	0.609808
B. terrestris	LG	Z19-24:	alcohol	MSD	8.95509	13.4356	9.89591		10.7622	2.36251
B. terrestris	LG	24:	alcohol	MSD	6.34488	10.0594	7.52218		7.9755	1.89832
B. terrestris	LG	Z19-26:	alcohol	MSD	6.96149	10.8093	9.45398		9.07491	1.95169
B. terrestris	LG	Z21-26:	alcohol	MSD	8.36285	15.8634	13.3474		12.5245	3.81736
B. terrestris	LG	26:	alcohol	MSD	0	0	0		0	0
B. terrestris	LG	28:	alcohol	MSD	0	0	0		0	0
B. terrestris	LG	Z9-12:	methyl ester	FID	2.7294	2.4786	2.6922		2.6334	0.135345
B. terrestris	LG	12:	methyl ester	FID	723.067	649.846	657.48		676.798	40.2515
B. terrestris	LG	Z5-14:	methyl ester	FID	0	0	0		0	0
B. terrestris	LG	Z7-14:	methyl ester	FID	0	0	0		0	0
B. terrestris	LG	Z9-14:	methyl ester	FID	202.967	142.793	169.865		171.875	30.1376
B. terrestris	LG	14:	methyl ester	FID	87.042	79.2036	71.3502		79.1986	7.8459
B. terrestris	LG	Z7-16:	methyl ester	FID	8.7456	9.6402	9.5562		9.314	0.494037
B. terrestris	LG	Z9-16:	methyl ester	FID	53.2722	55.2114	54.633		54.3722	0.995558
B. terrestris	LG	Z11-16:	methyl ester	FID	69.453	56.0412	62.862		62.7854	6.70623
B. terrestris	LG	16:	methyl ester	FID	61.1124	58.1094	54.66		57.9606	3.22877
B. terrestris	LG	Z9,Z12-18:	methyl ester	MSD	24.4448	20.9033	23.9455		23.0979	1.91688
B. terrestris	LG	Z9,Z12,Z15-18:	methyl ester	MSD	96.8917	96.3663	95.3811		96.213	0.766896
B. terrestris	LG	Z9-18:	methyl ester	MSD	209.011	228.141	209.691		215.614	10.8539
B. terrestris	LG	Z11-18:	methyl ester	FID	24.042	20.8056	25.0434		23.297	2.21495
B. terrestris	LG	Z13-18:	methyl ester	FID	79.8894	73.2132	84.261		79.1212	5.56382
B. terrestris	LG	18:	methyl ester	FID	13.3356	12.6306	15.759		13.9084	1.64097
B. terrestris	LG	Z11-20:	methyl ester	MSD	4.41139	5.63386	3.98631		4.67719	0.85533
B. terrestris	LG	Z13-20:	methyl ester	MSD	3.70044	4.54904	5.01749		4.42232	0.667602
B. terrestris	LG	Z15-20:	methyl ester	MSD	23.4407	27.3845	26.7336		25.8529	2.11424
B. terrestris	LG	20:	methyl ester	MSD	2.08304	2.13142	2.33074		2.18173	0.131289
B. terrestris	LG	Z13-22:	methyl ester	MSD	0	0	0		0	0
B. terrestris	LG	Z15-22:	methyl ester	MSD	0	0	0		0	0
B. terrestris	LG	Z17-22:	methyl ester	MSD	0	0	0		0	0
B. terrestris	LG	22:1 sum	methyl ester	MSD
B. terrestris	LG	22:	methyl ester	MSD	1.3027	1.34206	1.41091		1.35189	0.0547718
B. terrestris	LG	Z17-24:	methyl ester	MSD	0	0	0		0	0
B. terrestris	LG	Z19-24:	methyl ester	MSD	0	0	0		0	0
B. terrestris	LG	24:	methyl ester	MSD	0.835832	0.544751	0.534172		0.638252	0.171191
B. terrestris	LG	Z19-26:	methyl ester	MSD	0	0	0		0	0
B. terrestris	LG	Z21-26:	methyl ester	MSD	0	0	0		0	0
B. terrestris	LG	26:	methyl ester	MSD	0.945443	1.63905	1.90486		1.49645	0.495349
B. terrestris	LG	28:	methyl ester	MSD	0.178753	0.247085	0.165207		0.197015	0.0438879
B. terrestris	FB	Z9-12:	alcohol	FID	0	0	0		0	0
B. terrestris	FB	12:	alcohol	FID	0	0	0		0	0
B. terrestris	FB	Z5-14:	alcohol	FID	0	0	0		0	0
B. terrestris	FB	Z7-14:	alcohol	FID	0	0	0		0	0
B. terrestris	FB	Z9-14:	alcohol	FID	0	0	0		0	0
B. terrestris	FB	14:	alcohol	FID	0	0	0		0	0
B. terrestris	FB	Z7-16:	alcohol	FID	0	0	0		0	0
B. terrestris	FB	Z9-16:	alcohol	FID	0	0	0		0	0
B. terrestris	FB	Z11-16:	alcohol	FID	0	0	0		0	0
B. terrestris	FB	16:	alcohol	FID	93.5658	57.2028	62.7198		71.1628	19.5967
B. terrestris	FB	Z9,Z12-18:	alcohol	FID	9.732	5.4588	6.5346		7.2418	2.22265
B. terrestris	FB	Z9,Z12,Z15-18:	alcohol	FID	72.1956	36.4788	52.2582		53.6442	17.8987
B. terrestris	FB	Z9-18:	alcohol	FID	0	0	0		0	0
B. terrestris	FB	Z11-18:	alcohol	FID	0	0	0		0	0
B. terrestris	FB	Z13-18:	alcohol	FID	0	0	0		0	0
B. terrestris	FB	18:	alcohol	FID	0	0	0		0	0
B. terrestris	FB	Z11-20:	alcohol	MSD	0	0	0		0	0
B. terrestris	FB	Z13-20:	alcohol	MSD	2.12038	1.27701	0.564667		1.32069	0.778776
B. terrestris	FB	Z15-20:	alcohol	MSD	1.14652	0.800267	0.855671		0.934152	0.185989
B. terrestris	FB	20:	alcohol	MSD	4.99073	3.02272	2.47616		3.49654	1.32255
B. terrestris	FB	Z13-22:	alcohol	MSD
B. terrestris	FB	Z15-22:	alcohol	MSD
B. terrestris	FB	Z17-22:	alcohol	MSD
B. terrestris	FB	22:1 sum	alcohol	MSD	2.00917	1.17911	0.880808		1.35636	0.584694
B. terrestris	FB	22:	alcohol	MSD	2.18818	0.914977	0.793329		1.29883	0.772596
B. terrestris	FB	Z17-24:	alcohol	MSD	0	0	0		0	0
B. terrestris	FB	Z19-24:	alcohol	MSD	0	0	0		0	0
B. terrestris	FB	24:	alcohol	MSD	0	0	0		0	0
B. terrestris	FB	Z19-26:	alcohol	MSD	0	0	0		0	0
B. terrestris	FB	Z21-26:	alcohol	MSD	0	0	0		0	0
B. terrestris	FB	26:	alcohol	MSD	0	0	0		0	0
B. terrestris	FB	28:	alcohol	MSD	0	0	0		0	0
B. terrestris	FB	Z9-12:	methyl ester	FID	0	0	0		0	0
B. terrestris	FB	12:	methyl ester	FID	147.473	194.43	259.013		200.305	56.0019
B. terrestris	FB	Z5-14:	methyl ester	FID	1.095	1.3284	1.7766		1.4	0.346395
B. terrestris	FB	Z7-14:	methyl ester	FID	0.7302	0.8658	1.4214		1.0058	0.36625
B. terrestris	FB	Z9-14:	methyl ester	FID	138.575	181.352	208.882		176.27	35.4278
B. terrestris	FB	14:	methyl ester	FID	596.803	737.906	944.341		759.683	174.79
B. terrestris	FB	Z7-16:	methyl ester	FID	42.1986	38.4822	56.5596		45.7468	9.54675
B. terrestris	FB	Z9-16:	methyl ester	FID	155.566	222.167	290.165		222.633	67.3008
B. terrestris	FB	Z11-16:	methyl ester	FID	187.865	228.206	261.537		225.869	36.8913
B. terrestris	FB	16:	methyl ester	FID	2010.47	2062.51	2594.07		2222.35	322.968
B. terrestris	FB	Z9,Z12-18:	methyl ester	FID	543.947	433.831	535.021		504.267	61.1619
B. terrestris	FB	Z9,Z12,Z15-18:	methyl ester	FID	3211.7	1959.07	3219.3		2796.69	725.41
B. terrestris	FB	Z9-18:	methyl ester	FID	4576.05	4332.7	5844.39		4917.71	811.693
B. terrestris	FB	Z11-18:	methyl ester	FID	398.68	331.57	430.21		386.82	50.3779
B. terrestris	FB	Z13-18:	methyl ester	FID	130.118	86.1216	131.473		115.904	25.8014
B. terrestris	FB	18:	methyl ester	FID	390.347	310.458	420.556		373.787	56.8865
B. terrestris	FB	Z11-20:	methyl ester	MSD	10.1242	8.18721	8.14172		8.8177	1.13167
B. terrestris	FB	Z13-20:	methyl ester	MSD	10.3602	5.40841	6.21354		7.32737	2.65715
B. terrestris	FB	Z15-20:	methyl ester	MSD	9.68167	5.34035	5.04785		6.68996	2.59502
B. terrestris	FB	20:	methyl ester	MSD	20.9065	14.1507	14.7738		16.6104	3.73359
B. terrestris	FB	Z13-22:	methyl ester	MSD	1.24922	0.834108	0.61766		0.90033	0.320946
B. terrestris	FB	Z15-22:	methyl ester	MSD	3.4331	1.86959	2.20021		2.50097	0.824003
B. terrestris	FB	Z17-22:	methyl ester	MSD	0.363863	0.22615	0.135412		0.241808	0.115028
B. terrestris	FB	22:1 sum	methyl ester	MSD	5.04618	2.92985	2.95328		3.64311	1.21516
B. terrestris	FB	22:	methyl ester	MSD	3.68777	2.69199	1.82138		2.73371	0.933891
B. terrestris	FB	Z17-24:	methyl ester	MSD	0	0	0		0	0
B. terrestris	FB	Z19-24:	methyl ester	MSD	0	0	0		0	0
B. terrestris	FB	24:	methyl ester	MSD	1.69215	1.05173	0.521417		1.08843	0.586229
B. terrestris	FB	Z19-26:	methyl ester	MSD	0	0	0		0	0
B. terrestris	FB	Z21-26:	methyl ester	MSD	0	0	0		0	0
B. terrestris	FB	26:	methyl ester	MSD	2.33276	1.62216	0.657978		1.53763	0.840586
B. terrestris	FB	28:	methyl ester	MSD	2.7711	1.96216	0.641542		1.7916	1.07497
B. lapidarius	LG	12:	alcohol	FID	0	0	0		0	0
B. lapidarius	LG	Z7-14:	alcohol	FID	0	0	0		0	0
B. lapidarius	LG	Z9-14:	alcohol	FID	0	0	0		0	0
B. lapidarius	LG	14:	alcohol	FID	8.9292	8.6736	5.9208		7.8412	1.66802
B. lapidarius	LG	Z9-16:	alcohol	FID	4929.8	4402.79	3554.29		4295.62	693.987
B. lapidarius	LG	Z11-16:	alcohol	FID	0	0	0		0	0
B. lapidarius	LG	16:	alcohol	FID	2962.87	2592.65	2243.67		2599.73	359.651
B. lapidarius	LG	Z9,Z12-18:	alcohol	FID	0	0	0		0	0
B. lapidarius	LG	Z9,Z12,Z15-18:	alcohol	FID	0	0	0		0	0
B. lapidarius	LG	Z9-18:	alcohol	FID	0	0	0		0	0
B. lapidarius	LG	Z11-18:	alcohol	FID	0	0	0		0	0
B. lapidarius	LG	18:	alcohol	MSD	0.671003	0.723876	0.679846		0.691575	0.0283206
B. lapidarius	LG	20:	alcohol	FID	0	0	0		0	0
B. lapidarius	LG	12:	methyl ester	MSD	0.982965	1.09542	0.962721		1.0137	0.0714882
B. lapidarius	LG	Z7-14:	methyl ester	MSD	0.354826	0.332856	0.276819		0.3215	0.0402244
B. lapidarius	LG	Z9-14:	methyl ester	FID	3.6708	4.4262	2.547		3.548	0.945599
B. lapidarius	LG	14:	methyl ester	FID	3.2676	3.351	2.7078		3.1088	0.349771
B. lapidarius	LG	Z9-16:	methyl ester	FID	4108.15	4202.49	2868.07		3726.24	744.689
B. lapidarius	LG	Z11-16:	methyl ester	FID	26.94	29.262	22.6446		26.2822	3.35738
B. lapidarius	LG	16:	methyl ester	FID	292.346	282.983	207.638		260.989	46.4397
B. lapidarius	LG	Z9,Z12-18:	methyl ester	FID	22.2258	16.236	14.3526		17.6048	4.11121
B. lapidarius	LG	Z9,Z12,Z15-18:	methyl ester	FID	76.2744	63.972	53.4702		64.5722	11.4139
B. lapidarius	LG	Z9-18:	methyl ester	FID	253.1	175.7	165.497		198.099	47.9045
B. lapidarius	LG	Z11-18:	methyl ester	FID	103.16	80.9772	67.878		84.005	17.8347
B. lapidarius	LG	18:	methyl ester	FID	14.5758	12.195	9.5586		12.1098	2.50968
B. lapidarius	LG	20:	methyl ester	MSD	0.274092	0.42134	0.365759		0.35373	0.0743572
B. lapidarius	FB	12:	alcohol	FID	0	0	0		0	0
B. lapidarius	FB	Z7-14:	alcohol	FID	0	0	0		0	0
B. lapidarius	FB	Z9-14:	alcohol	FID	0	0	0		0	0
B. lapidarius	FB	14:	alcohol	FID	0	0	0		0	0
B. lapidarius	FB	Z9-16:	alcohol	FID	0	0	0		0	0
B. lapidarius	FB	Z11-16:	alcohol	FID	0	0	0		0	0
B. lapidarius	FB	16:	alcohol	FID	0	0	0		0	0
B. lapidarius	FB	Z9,Z12-18:	alcohol	FID	0	0	0		0	0
B. lapidarius	FB	Z9,Z12,Z15-18:	alcohol	FID	0	0	0		0	0
B. lapidarius	FB	Z9-18:	alcohol	FID	0	0	0		0	0
B. lapidarius	FB	Z11-18:	alcohol	FID	0	0	0		0	0
B. lapidarius	FB	18:	alcohol	FID	0	0	0		0	0
B. lapidarius	FB	20:	alcohol	FID	0	0	0		0	0
B. lapidarius	FB	12:	methyl ester	FID	159.638	115.048	106.885		127.19	28.3954
B. lapidarius	FB	Z7-14:	methyl ester	FID	7.6404	10.119	7.3326		8.364	1.52765
B. lapidarius	FB	Z9-14:	methyl ester	FID	43.2918	32.5854	26.2536		34.0436	8.61219
B. lapidarius	FB	14:	methyl ester	FID	271.387	184.894	183.875		213.385	50.2333
B. lapidarius	FB	Z9-16:	methyl ester	FID	1432.56	1403.56	1246.98		1361.03	99.8319
B. lapidarius	FB	Z11-16:	methyl ester	FID	38.394	32.7726	29.6262		33.5976	4.44174
B. lapidarius	FB	16:	methyl ester	FID	1310.25	948.595	1052.54		1103.8	186.195
B. lapidarius	FB	Z9,Z12-18:	methyl ester	FID	136.482	111.709	121.577		123.256	12.4714
B. lapidarius	FB	Z9,Z12,Z15-18:	methyl ester	FID	478.659	319.437	425.257		407.784	81.0363
B. lapidarius	FB	Z9-18:	methyl ester	FID	1527.41	1188.79	1225.81		1314	185.742
B. lapidarius	FB	Z11-18:	methyl ester	FID	237.061	209.813	221.464		222.779	13.6717
B. lapidarius	FB	18:	methyl ester	FID	117.581	88.8894	97.35		101.274	14.7429
B. lapidarius	FB	20:	methyl ester	FID	8.5398	7.9572	8.6094		8.3688	0.358151
