# Supplementary material for: Expansion of the fatty acyl reductase gene family shaped pheromone communication in Hymenoptera
Source: eLife. 2019 Feb 4;8:e39231. doi: 10.7554/eLife.39231 (PMC6361591; doi:10.7554/eLife.39231)
Supplement: Figure 6—source data 1. — The file contains a list of quantified fatty alcohols and fatty acyl methyl esters (transesterifiable fatty acyls) in yeasts which express bumble bee FARs and of fatty alcohol ratio values for individual FARs and the results of statistical testing. [file elife-39231-fig6-data1.xlsx]

## Sheet: fat.alc.ratios
Figure 6—source data 1. List of fatty alcohol and fatty acyl quantities in FAR-expressing yeasts and fatty alcohol ratios of FARs.
Individual fatty alcohol ratio values
			biol. replicate 1	biol. replicate 2	biol. replicate 3
species	FAR	fatty chain	fatty alcohol ratio (%)	fatty alcohol ratio (%)	fatty alcohol ratio (%)		mean	SD
N/A	negative control	14:	0	0	0		0	0
N/A	negative control	Z9-16:	0	0	0		0	0
N/A	negative control	16:	0	0	0		0	0
N/A	negative control	Z9-18:	0	0	0		0	0
N/A	negative control	18:	0	0	0		0	0
N/A	negative control	20:	0	0	0		0	0
N/A	negative control	22:	0	0	0		0	0
N/A	negative control	24:	0	0	0		0	0
N/A	negative control	26:	0	0	0		0	0
N/A	negative control	Z9,Z12-18:	0	0	0		0	0
N/A	negative control	Z9,Z12,Z15-18:	0	0	0		0	0
N/A	negative control	Z15-20:	0	0	0		0	0
B. lucorum	FAR-A1	14:	0	0	0		0	0
B. lucorum	FAR-A1	Z9-16:	0	0	0		0	0
B. lucorum	FAR-A1	16:	0.379156	0.41571	0.385361		0.393409	0.019561
B. lucorum	FAR-A1	Z9-18:	0	0	0		0	0
B. lucorum	FAR-A1	18:	23.6222	22.8709	23.155		23.216	0.379334
B. lucorum	FAR-A1	20:	66.1147	63.3147	63.4209		64.2834	1.58681
B. lucorum	FAR-A1	22:	82.451	80.9059	82.1071		81.8213	0.811234
B. lucorum	FAR-A1	24:	62.6476	61.2295	64.2122		62.6964	1.49192
B. lucorum	FAR-A1	26:	17.6675	17.6243	17.4498		17.5805	0.115268
B. lucorum	FAR-A1-opt	14:	0	0	0		0	0
B. lucorum	FAR-A1-opt	Z9-16:	0	0	0		0	0
B. lucorum	FAR-A1-opt	16:	0.397739	0.461564	0.482243		0.447182	0.0440493
B. lucorum	FAR-A1-opt	Z9-18:	0	0	0		0	0
B. lucorum	FAR-A1-opt	18:	24.5089	26.2639	26.077		25.6166	0.963851
B. lucorum	FAR-A1-opt	20:	68.8684	68.4046	70.4332		69.2354	1.0629
B. lucorum	FAR-A1-opt	22:	84.5484	83.5978	86.4084		84.8515	1.42961
B. lucorum	FAR-A1-opt	24:	65.8425	69.2624	68.8376		67.9808	1.86401
B. lucorum	FAR-A1-opt	26:	19.6438	21.2745	20.8284		20.5822	0.842726
B. lucorum	FAR-A1-opt	Z9,Z12-18:	0	0	0		0	0
B. lucorum	FAR-A1-opt	Z9,Z12,Z15-18:	0	0	0		0	0
B. lucorum	FAR-A1-opt	Z15-20:	6.18297	7.05309	6.81305		6.68304	0.449398
B. lucorum	FAR-A2	14:	0	0	0		0	0
B. lucorum	FAR-A2	Z9-16:	0	0	0		0	0
B. lucorum	FAR-A2	16:	0.447921	0.374978	0.423494		0.415464	0.0371285
B. lucorum	FAR-A2	Z9-18:	0	0	0		0	0
B. lucorum	FAR-A2	18:	0.0599964	0.0620845	0.0580972		0.0600594	0.0019944
B. lucorum	FAR-A2	20:	0	0	0		0	0
B. lucorum	FAR-A2	22:	0	0	0		0	0
B. lucorum	FAR-A2	24:	0	0	0		0	0
B. lucorum	FAR-A2	26:	0	0	0		0	0
B. lucorum	FAR-A2-opt	14:	0	0	0		0	0
B. lucorum	FAR-A2-opt	Z9-16:	0	0	0		0	0
B. lucorum	FAR-A2-opt	16:	1.28009	1.26543	1.20448		1.25	0.0400981
B. lucorum	FAR-A2-opt	Z9-18:	0	0	0		0	0
B. lucorum	FAR-A2-opt	18:	0.234137	0.227906	0.194055		0.218699	0.0215684
B. lucorum	FAR-A2-opt	20:	0	0	0		0	0
B. lucorum	FAR-A2-opt	22:	0	0	0		0	0
B. lucorum	FAR-A2-opt	24:	0	0	0		0	0
B. lucorum	FAR-A2-opt	26:	0	0	0		0	0
B. lucorum	FAR-A2-opt	Z9,Z12-18:	0	0	0		0	0
B. lucorum	FAR-A2-opt	Z9,Z12,Z15-18:	0	0	0		0	0
B. lucorum	FAR-A2-opt	Z15-20:	0	0	0		0	0
B. terrestris	FAR-A1	14:	0	0	0		0	0
B. terrestris	FAR-A1	Z9-16:	0	0	0		0	0
B. terrestris	FAR-A1	16:	0.213208	0.209322	0.261855		0.228128	0.0292728
B. terrestris	FAR-A1	Z9-18:	0	0	0		0	0
B. terrestris	FAR-A1	18:	17.0042	16.7048	16.5955		16.7682	0.211577
B. terrestris	FAR-A1	20:	52.9824	53.0116	55.6359		53.8766	1.52368
B. terrestris	FAR-A1	22:	77.7385	77.9722	79.0351		78.2486	0.69105
B. terrestris	FAR-A1	24:	57.6722	58.3755	60.829		58.9589	1.65728
B. terrestris	FAR-A1	26:	14.7049	14.4134	14.803		14.6405	0.202639
B. terrestris	FAR-A1	Z9,Z12-18:	0	0	0		0	0
B. terrestris	FAR-A1	Z9,Z12,Z15-18:	0	0	0		0	0
B. terrestris	FAR-A1	Z15-20:	3.91988	3.38353	3.95272		3.75204	0.319566
B. terrestris	FAR-A2	14:	0	0	0		0	0
B. terrestris	FAR-A2	Z9-16:	0	0	0		0	0
B. terrestris	FAR-A2	16:	0.147727	0.100609	0.108321		0.118886	0.0252733
B. terrestris	FAR-A2	Z9-18:	0	0	0		0	0
B. terrestris	FAR-A2	18:	0.02246	0.0145873	0.0190062		0.0186845	0.00394619
B. terrestris	FAR-A2	20:	0	0	0		0	0
B. terrestris	FAR-A2	22:	0	0	0		0	0
B. terrestris	FAR-A2	24:	0	0	0		0	0
B. terrestris	FAR-A2	26:	0	0	0		0	0
B. terrestris	FAR-A2	Z9,Z12-18:	0	0	0		0	0
B. terrestris	FAR-A2	Z9,Z12,Z15-18:	0	0	0		0	0
B. terrestris	FAR-A2	Z15-20:	0	0	0		0	0
B. terrestris	FAR-J	14:	0	0	0		0	0
B. terrestris	FAR-J	Z9-16:	0	0	0		0	0
B. terrestris	FAR-J	16:	0.312685	0.323611	0.414273		0.350189	0.0557659
B. terrestris	FAR-J	Z9-18:	0	0	0		0	0
B. terrestris	FAR-J	18:	2.20876	2.47487	2.48959		2.39107	0.15806
B. terrestris	FAR-J	20:	3.56992	4.26693	4.87135		4.23607	0.651264
B. terrestris	FAR-J	22:	53.2443	53.6551	52.1852		53.0282	0.758377
B. terrestris	FAR-J	24:	94.5215	94.3721	95.1192		94.6709	0.395306
B. terrestris	FAR-J	26:	86.0686	85.8919	86.9564		86.3057	0.57047
B. terrestris	FAR-J	Z9,Z12-18:	0	0	0		0	0
B. terrestris	FAR-J	Z9,Z12,Z15-18:	0	0	0		0	0
B. terrestris	FAR-J	Z15-20:	0	0	0		0	0
B. lapidarius	FAR-A1	14:	0	0	0		0	0
B. lapidarius	FAR-A1	Z9-16:	38.0632	35.8061	37.7969		37.2221	1.23347
B. lapidarius	FAR-A1	16:	0	0	0		0	0
B. lapidarius	FAR-A1	Z9-18:	42.0272	40.0775	42.2666		41.4571	1.20076
B. lapidarius	FAR-A1	18:	0	0	0		0	0
B. lapidarius	FAR-A1	20:	0	0	0		0	0
B. lapidarius	FAR-A1	22:	0	0	0		0	0
B. lapidarius	FAR-A1	24:	0	0	0		0	0
B. lapidarius	FAR-A1	26:	0	0	0		0	0
B. lapidarius	FAR-A1	Z9,Z12-18:	3.30724	4.347	4.7935		4.14925	0.762611
B. lapidarius	FAR-A1	Z9,Z12,Z15-18:	1.98186	1.39105	1.68333		1.68541	0.295413
B. lapidarius	FAR-A1	Z15-20:	0	0	0		0	0
B. lapidarius	FAR-J	14:	0	0	0		0	0
B. lapidarius	FAR-J	Z9-16:	0	0	0		0	0
B. lapidarius	FAR-J	16:	0.281399	0.308934	0.281284		0.290539	0.015931
B. lapidarius	FAR-J	Z9-18:	0	0	0		0	0
B. lapidarius	FAR-J	18:	2.65388	3.07279	3.03568		2.92078	0.231891
B. lapidarius	FAR-J	20:	7.0945	7.56463	6.23391		6.96435	0.674842
B. lapidarius	FAR-J	22:	48.8128	50.7338	49.4121		49.6529	0.982869
B. lapidarius	FAR-J	24:	86.901	87.5682	86.1678		86.879	0.70047
B. lapidarius	FAR-J	26:	58.7193	59.5215	59.6357		59.2922	0.499381
B. lapidarius	FAR-J	Z9,Z12-18:	0	0	0		0	0
B. lapidarius	FAR-J	Z9,Z12,Z15-18:	0	0	0		0	0
B. lapidarius	FAR-J	Z15-20:	0	0	0		0	0
B. lapidarius	FAR-A4	14:	37.9539	38.5771	38.2364		38.2558	0.312018
B. lapidarius	FAR-A4	Z9-16:	38.1502	39.6161	39.8336		39.2	0.915599
B. lapidarius	FAR-A4	16:	54.5952	55.9676	55.9871		55.5166	0.79801
B. lapidarius	FAR-A4	Z9-18:	0.804751	0.766185	0.816699		0.795878	0.0263999
B. lapidarius	FAR-A4	18:	0	0	0		0	0
B. lapidarius	FAR-A4	20:	0	0	0		0	0
B. lapidarius	FAR-A4	22:	0	0	0		0	0
B. lapidarius	FAR-A4	24:	0	0	0		0	0
B. lapidarius	FAR-A4	26:	0	0	0		0	0
B. lapidarius	FAR-A4	Z9,Z12-18:	0.417314	0.508953	0.469955		0.465407	0.0459883
B. lapidarius	FAR-A4	Z9,Z12,Z15-18:	1.8877	1.17978	1.30213		1.45654	0.378374
B. lapidarius	FAR-A4	Z15-20:	0	0	0		0	0
B. lapidarius	FAR-A5	14:	10.1195	8.91994	9.10643		9.38195	0.645496
B. lapidarius	FAR-A5	Z9-16:	0.477077	0.41519	0.404461		0.432243	0.0391963
B. lapidarius	FAR-A5	16:	74.3122	72.8604	73.2861		73.4862	0.746341
B. lapidarius	FAR-A5	Z9-18:	0.0682782	0.0573473	0.0482467		0.0579574	0.0100297
B. lapidarius	FAR-A5	18:	6.12529	5.17199	5.31443		5.53724	0.514226
B. lapidarius	FAR-A5	20:	0	0	0		0	0
B. lapidarius	FAR-A5	22:	0	0	0		0	0
B. lapidarius	FAR-A5	24:	0	0	0		0	0
B. lapidarius	FAR-A5	26:	0	0	0		0	0
B. lapidarius	FAR-A5	Z9,Z12-18:	0	0	0		0	0
B. lapidarius	FAR-A5	Z9,Z12,Z15-18:	0	0	0		0	0
B. lapidarius	FAR-A5	Z15-20:	0	0	0		0	0

## Sheet: statistics
Figure 6—source data 1. List of fatty alcohol and fatty acyl quantities in FAR-expressing yeasts and fatty alcohol ratios of FARs.
Tukey's HSD test and t-test results							p < 0,01
Fatty alcohol ratio values taken as input							p < 0,05
		Tukey's HSD test										One-way ANOVA
			p value	p value	p value	p value	p value	p value	p value	p value
species	FAR	fatty chain vs. fatty chain	Z9-16:	16:	Z9-18:	18:	20:	22:	24:	26:		source	sum of squares	degrees of freedom	mean square MS	F statistic	p-value
B. lucorum	FAR-A1	14:	0.899995	0.899995	0.899995	0.0010053	0.0010053	0.0010053	0.0010053	0.0010053		treatment	25986.6	8	3248.32	5258.6	1.1102e-16
B. lucorum	FAR-A1	Z9-16:		0.899995	0.899995	0.0010053	0.0010053	0.0010053	0.0010053	0.0010053		error	11.1189	18	0.6177
B. lucorum	FAR-A1	16:			0.899995	0.0010053	0.0010053	0.0010053	0.0010053	0.0010053		total	25997.7	26
B. lucorum	FAR-A1	Z9-18:				0.0010053	0.0010053	0.0010053	0.0010053	0.0010053
B. lucorum	FAR-A1	18:					0.0010053	0.0010053	0.0010053	0.0010053
B. lucorum	FAR-A1	20:						0.0010053	0.306024	0.0010053
B. lucorum	FAR-A1	22:							0.0010053	0.0010053
B. lucorum	FAR-A1	24:								0.0010053
			Z9-16:	16:	Z9-18:	18:	20:	22:	24:	26:		source	sum of squares	degrees of freedom	mean square MS	F statistic	p-value
B. terrestris	FAR-A1	14:	0.899995	0.899995	0.899995	0.0010053	0.0010053	0.0010053	0.0010053	0.0010053		treatment	22456.9	8	2807.11	4485.46	1.1102e-16
B. terrestris	FAR-A1	Z9-16:		0.899995	0.899995	0.0010053	0.0010053	0.0010053	0.0010053	0.0010053		error	11.2649	18	0.6258
B. terrestris	FAR-A1	16:			0.899995	0.0010053	0.0010053	0.0010053	0.0010053	0.0010053		total	22468.2	26
B. terrestris	FAR-A1	Z9-18:				0.0010053	0.0010053	0.0010053	0.0010053	0.0010053
B. terrestris	FAR-A1	18:					0.0010053	0.0010053	0.0010053	0.0750494
B. terrestris	FAR-A1	20:						0.0010053	0.0010053	0.0010053
B. terrestris	FAR-A1	22:							0.0010053	0.0010053
B. terrestris	FAR-A1	24:								0.0010053
			Z9-16:	16:	Z9-18:	18:	20:	22:	24:	26:		source	sum of squares	degrees of freedom	mean square MS	F statistic	p-value
B. terrestris	FAR-J	14:	0.899995	0.899995	0.899995	0.0010053	0.0010053	0.0010053	0.0010053	0.0010053		treatment	38383.6	8	4797.95	28614.6	1.1102e-16
B. terrestris	FAR-J	Z9-16:		0.899995	0.899995	0.0010053	0.0010053	0.0010053	0.0010053	0.0010053		error	3.0182	18	0.1677
B. terrestris	FAR-J	16:			0.899995	0.0010053	0.0010053	0.0010053	0.0010053	0.0010053		total	38386.6	26
B. terrestris	FAR-J	Z9-18:				0.0010053	0.0010053	0.0010053	0.0010053	0.0010053
B. terrestris	FAR-J	18:					0.0010053	0.0010053	0.0010053	0.0010053
B. terrestris	FAR-J	20:						0.0010053	0.0010053	0.0010053
B. terrestris	FAR-J	22:							0.0010053	0.0010053
B. terrestris	FAR-J	24:								0.0010053
			Z9-16:	16:	Z9-18:	18:	20:	22:	24:	26:		source	sum of squares	degrees of freedom	mean square MS	F statistic	p-value
B. lapidarius	FAR-A1	14:	0.0010053	0.899995	0.0010053	0.899995	0.899995	0.899995	0.899995	0.899995		treatment	7249.05	8	906.131	2752.09	1.1102e-16
B. lapidarius	FAR-A1	Z9-16:		0.0010053	0.0010053	0.0010053	0.0010053	0.0010053	0.0010053	0.0010053		error	5.9265	18	0.3293
B. lapidarius	FAR-A1	16:			0.0010053	0.899995	0.899995	0.899995	0.899995	0.899995		total	7254.98	26
B. lapidarius	FAR-A1	Z9-18:				0.0010053	0.0010053	0.0010053	0.0010053	0.0010053
B. lapidarius	FAR-A1	18:					0.899995	0.899995	0.899995	0.899995
B. lapidarius	FAR-A1	20:						0.899995	0.899995	0.899995
B. lapidarius	FAR-A1	22:							0.899995	0.899995
B. lapidarius	FAR-A1	24:								0.899995
			Z9-16:	16:	Z9-18:	18:	20:	22:	24:	26:		source	sum of squares	degrees of freedom	mean square MS	F statistic	p-value
B. lapidarius	FAR-J	14:	0.899995	0.899995	0.899995	0.0010053	0.0010053	0.0010053	0.0010053	0.0010053		treatment	26612.8586	8	3326.6073	13513.5819	1.1102e-16
B. lapidarius	FAR-J	Z9-16:		0.899995	0.899995	0.0010053	0.0010053	0.0010053	0.0010053	0.0010053		error	4.4310	18	0.2462
B. lapidarius	FAR-J	16:			0.899995	0.0010053	0.0010053	0.0010053	0.0010053	0.0010053		total	26617.2896	26
B. lapidarius	FAR-J	Z9-18:				0.0010053	0.0010053	0.0010053	0.0010053	0.0010053
B. lapidarius	FAR-J	18:					0.0010053	0.0010053	0.0010053	0.0010053
B. lapidarius	FAR-J	20:						0.0010053	0.0010053	0.0010053
B. lapidarius	FAR-J	22:							0.0010053	0.0010053
B. lapidarius	FAR-J	24:								0.0010053
			Z9-16:	16:	Z9-18:	18:	20:	22:	24:	26:		source	sum of squares	degrees of freedom	mean square MS	F statistic	p-value
B. lapidarius	FAR-A4	14:	0.192768	0.0010053	0.0010053	0.0010053	0.0010053	0.0010053	0.0010053	0.0010053		treatment	12284	8	1535.5	8784.34	1.1102e-16
B. lapidarius	FAR-A4	Z9-16:		0.0010053	0.0010053	0.0010053	0.0010053	0.0010053	0.0010053	0.0010053		error	3.1464	18	0.1748
B. lapidarius	FAR-A4	16:			0.0010053	0.0010053	0.0010053	0.0010053	0.0010053	0.0010053		total	12287.1	26
B. lapidarius	FAR-A4	Z9-18:				0.375722	0.375722	0.375722	0.375722	0.375722
B. lapidarius	FAR-A4	18:					0.899995	0.899995	0.899995	0.899995
B. lapidarius	FAR-A4	20:						0.899995	0.899995	0.899995
B. lapidarius	FAR-A4	22:							0.899995	0.899995
B. lapidarius	FAR-A4	24:								0.899995
			Z9-16:	16:	Z9-18:	18:	20:	22:	24:	26:		source	sum of squares	degrees of freedom	mean square MS	F statistic	p-value
B. lapidarius	FAR-A5	14:	0.0010053	0.0010053	0.0010053	0.0010053	0.0010053	0.0010053	0.0010053	0.0010053		treatment	13923.1	8	1740.39	12634.4	1.1102e-16
B. lapidarius	FAR-A5	Z9-16:		0.0010053	0.899995	0.0010053	0.862129	0.862129	0.862129	0.862129		error	2.4795	18	0.1378
B. lapidarius	FAR-A5	16:			0.0010053	0.0010053	0.0010053	0.0010053	0.0010053	0.0010053		total	13925.6	26
B. lapidarius	FAR-A5	Z9-18:				0.0010053	0.899995	0.899995	0.899995	0.899995
B. lapidarius	FAR-A5	18:					0.0010053	0.0010053	0.0010053	0.0010053
B. lapidarius	FAR-A5	20:						0.899995	0.899995	0.899995
B. lapidarius	FAR-A5	22:							0.899995	0.899995
B. lapidarius	FAR-A5	24:								0.899995
		t-Test: Two-Sample Assuming Equal Variances
			p value
species	FAR	fatty chain vs. fatty chain	18:
B. lucorum	FAR-A2	16:	7.79576e-05				Variable 1	Variable 2
						Mean	0.415464	0.0600594
						Variance	0.00137853	3.97762e-06
						Observations	3	3
						Pooled Variance	0.000691251
						Hypothesized Mean Difference	0
						df	4
						t Stat	16.5558
						P(T<=t) one-tail	3.89788e-05
						t Critical one-tail	3.74695
						P(T<=t) two-tail	7.79576e-05
						t Critical two-tail	4.60409
			18:
B. terrestris	FAR-A2	16:	0.00246359				Variable 1	Variable 2
						Mean	0.118886	0.0186845
						Variance	0.000638738	1.55724e-05
						Observations	3	3
						Pooled Variance	0.000327155
						Hypothesized Mean Difference	0
						df	4
						t Stat	6.78488
						P(T<=t) one-tail	0.00123179
						t Critical one-tail	3.74695
						P(T<=t) two-tail	0.00246359
						t Critical two-tail	4.60409

## Sheet: quant.NATIVE
Figure 6—source data 1. List of fatty alcohol and fatty acyl quantities in FAR-expressing yeasts and fatty alcohol ratios of FARs.
Individual values of fatty alcohol and methyl ester quantities obtained from GC analysis
					biol. replicate 1	biol. replicate 2	biol. replicate 3
species	FAR	fatty chain	derivate	detector type (quantification)	quantity (mg.g-1)	quantity (mg.g-1)	quantity (mg.g-1)		mean	SD
N/A	negative control	14:	alcohol	FID	0	0	0		0	0
N/A	negative control	Z9-16:	alcohol	FID	0	0	0		0	0
N/A	negative control	16:	alcohol	FID	0	0	0		0	0
N/A	negative control	Z9-18:	alcohol	FID	0	0	0		0	0
N/A	negative control	18:	alcohol	FID	0	0	0		0	0
N/A	negative control	20:	alcohol	FID	0	0	0		0	0
N/A	negative control	22:	alcohol	FID	0	0	0		0	0
N/A	negative control	24:	alcohol	FID	0	0	0		0	0
N/A	negative control	26:	alcohol	FID	0	0	0		0	0
N/A	negative control	14:	methyl ester	FID	0.492501	0.45186	0.399034		0.447798	0.0468654
N/A	negative control	Z9-16:	methyl ester	FID	16.6582	16.0946	15.7584		16.1704	0.454689
N/A	negative control	16:	methyl ester	FID	6.54226	6.35791	6.23679		6.37899	0.153821
N/A	negative control	Z9-18:	methyl ester	FID	10.8161	10.7745	10.3889		10.6598	0.235556
N/A	negative control	18:	methyl ester	FID	2.14172	2.18773	2.10441		2.14462	0.0417364
N/A	negative control	20:	methyl ester	FID	0.0817899	0.0834199	0.0555429		0.0735842	0.0156455
N/A	negative control	22:	methyl ester	FID	0.0406101	0.0428901	0.0288514		0.0374505	0.00753378
N/A	negative control	24:	methyl ester	FID	0.0790964	0.0664212	0.0541543		0.0665573	0.0124716
N/A	negative control	26:	methyl ester	FID	0.54303	0.560503	0.446503		0.516679	0.0613989
B. lucorum	FAR-A1	14:	alcohol	FID	0	0	0		0	0
B. lucorum	FAR-A1	Z9-16:	alcohol	FID	0	0	0		0	0
B. lucorum	FAR-A1	16:	alcohol	FID	0.0495077	0.0561913	0.0534183		0.0530391	0.00335791
B. lucorum	FAR-A1	Z9-18:	alcohol	FID	0	0	0		0	0
B. lucorum	FAR-A1	18:	alcohol	FID	1.50231	1.47766	1.52976		1.50324	0.0260651
B. lucorum	FAR-A1	20:	alcohol	FID	0.474154	0.453976	0.458348		0.462159	0.0106153
B. lucorum	FAR-A1	22:	alcohol	FID	0.601415	0.597757	0.603542		0.600905	0.00292652
B. lucorum	FAR-A1	24:	alcohol	FID	0.335231	0.324219	0.343085		0.334178	0.00947673
B. lucorum	FAR-A1	26:	alcohol	FID	0.206892	0.208205	0.212384		0.209161	0.00286793
B. lucorum	FAR-A1	14:	methyl ester	FID	0.825477	0.861809	0.892203		0.859829	0.0334069
B. lucorum	FAR-A1	Z9-16:	methyl ester	FID	31.8889	32.4939	33.6573		32.68	0.89878
B. lucorum	FAR-A1	16:	methyl ester	FID	14.5107	15.016	15.4039		14.9769	0.447854
B. lucorum	FAR-A1	Z9-18:	methyl ester	FID	20.8135	21.1783	21.6207		21.2041	0.404211
B. lucorum	FAR-A1	18:	methyl ester	FID	5.36043	5.49923	5.60261		5.48742	0.121519
B. lucorum	FAR-A1	20:	methyl ester	FID	0.265815	0.287718	0.289163		0.280899	0.0130828
B. lucorum	FAR-A1	22:	methyl ester	FID	0.138985	0.153172	0.142805		0.144987	0.00734118
B. lucorum	FAR-A1	24:	methyl ester	FID	0.215662	0.22151	0.206316		0.214496	0.0076635
B. lucorum	FAR-A1	26:	methyl ester	FID	1.03471	1.04438	1.07827		1.05245	0.0228768
B. lucorum	FAR-A1-opt	14:	alcohol		0	0	0		0	0
B. lucorum	FAR-A1-opt	Z9-16:	alcohol		0	0	0		0	0
B. lucorum	FAR-A1-opt	16:	alcohol		0.0534	0.0592857	0.0622057		0.0582971	0.0044853
B. lucorum	FAR-A1-opt	Z9-18:	alcohol		0	0	0		0	0
B. lucorum	FAR-A1-opt	18:	alcohol		1.65282	1.76286	1.73911		1.71826	0.0579045
B. lucorum	FAR-A1-opt	20:	alcohol		0.58179	0.612286	0.608298		0.600791	0.0165759
B. lucorum	FAR-A1-opt	22:	alcohol		0.71769	0.738857	0.735974		0.73084	0.0114795
B. lucorum	FAR-A1-opt	24:	alcohol		0.3846	0.407	0.400023		0.397208	0.0114623
B. lucorum	FAR-A1-opt	26:	alcohol		0.20097	0.212171	0.207576		0.206906	0.00563069
B. lucorum	FAR-A1-opt	14:	methyl ester		0.88383	0.834943	0.845228		0.854667	0.0257743
B. lucorum	FAR-A1-opt	Z9-16:	methyl ester		33.0557	31.528	31.8768		32.1535	0.800575
B. lucorum	FAR-A1-opt	16:	methyl ester		14.9175	14.2624	14.3202		14.5	0.362684
B. lucorum	FAR-A1-opt	Z9-18:	methyl ester		21.698	21.1452	21.1981		21.3471	0.304989
B. lucorum	FAR-A1-opt	18:	methyl ester		5.61813	5.46174	5.44055		5.50681	0.0969895
B. lucorum	FAR-A1-opt	20:	methyl ester		0.28767	0.309343	0.279313		0.292109	0.015499
B. lucorum	FAR-A1-opt	22:	methyl ester		0.14241	0.1574	0.125694		0.141835	0.0158609
B. lucorum	FAR-A1-opt	24:	methyl ester		0.21528	0.194886	0.195391		0.201852	0.0116315
B. lucorum	FAR-A1-opt	26:	methyl ester		0.88227	0.8426	0.846772		0.857214	0.0217991
B. lucorum	FAR-A2	14:	alcohol	FID	0	0	0		0	0
B. lucorum	FAR-A2	Z9-16:	alcohol	FID	0	0	0		0	0
B. lucorum	FAR-A2	16:	alcohol	FID	0.0375639	0.032574	0.0359728		0.0353702	0.00254897
B. lucorum	FAR-A2	Z9-18:	alcohol	FID	0	0	0		0	0
B. lucorum	FAR-A2	18:	alcohol	MSD	0.00197264	0.00208239	0.0018903		0.00198178	9.63725e-05
B. lucorum	FAR-A2	20:	alcohol	FID	0	0	0		0	0
B. lucorum	FAR-A2	22:	alcohol	FID	0	0	0		0	0
B. lucorum	FAR-A2	24:	alcohol	FID	0	0	0		0	0
B. lucorum	FAR-A2	26:	alcohol	FID	0	0	0		0	0
B. lucorum	FAR-A2	14:	methyl ester	FID	0.596243	0.60753	0.612734		0.605502	0.00843045
B. lucorum	FAR-A2	Z9-16:	methyl ester	FID	23.7214	24.7658	24.2969		24.2614	0.52311
B. lucorum	FAR-A2	16:	methyl ester	FID	9.31332	9.65424	9.43559		9.46771	0.172715
B. lucorum	FAR-A2	Z9-18:	methyl ester	FID	16.3087	16.9112	16.2481		16.4893	0.366592
B. lucorum	FAR-A2	18:	methyl ester	FID	3.62623	3.69917	3.58853		3.63798	0.0562439
B. lucorum	FAR-A2	20:	methyl ester	FID	0.0994131	0.0952059	0.0996589		0.0980926	0.00250297
B. lucorum	FAR-A2	22:	methyl ester	FID	0.0693148	0.0661918	0.0653706		0.066959	0.00208102
B. lucorum	FAR-A2	24:	methyl ester	FID	0.104105	0.0949115	0.096643		0.0985532	0.00488529
B. lucorum	FAR-A2	26:	methyl ester	FID	1.1515	1.12885	1.09801		1.12612	0.0268465
B. lucorum	FAR-A2-opt	14:	alcohol	FID	0	0	0		0	0
B. lucorum	FAR-A2-opt	Z9-16:	alcohol	FID	0	0	0		0	0
B. lucorum	FAR-A2-opt	16:	alcohol	FID	0.0864543	0.0761712	0.087884		0.0835032	0.00638977
B. lucorum	FAR-A2-opt	Z9-18:	alcohol	FID	0	0	0		0	0
B. lucorum	FAR-A2-opt	18:	alcohol	MSD	0.0069315	0.00599121	0.00637674		0.00643315	0.000472676
B. lucorum	FAR-A2-opt	20:	alcohol	FID	0	0	0		0	0
B. lucorum	FAR-A2-opt	22:	alcohol	FID	0	0	0		0	0
B. lucorum	FAR-A2-opt	24:	alcohol	FID	0	0	0		0	0
B. lucorum	FAR-A2-opt	26:	alcohol	FID	0	0	0		0	0
B. lucorum	FAR-A2-opt	14:	methyl ester	FID	0.460963	0.412844	0.469621		0.44781	0.0305887
B. lucorum	FAR-A2-opt	Z9-16:	methyl ester	FID	19.6233	17.7009	21.1431		19.4891	1.72505
B. lucorum	FAR-A2-opt	16:	methyl ester	FID	7.43765	6.62987	8.04141		7.36965	0.708223
B. lucorum	FAR-A2-opt	Z9-18:	methyl ester	FID	13.7603	12.2852	15.3697		13.8051	1.54272
B. lucorum	FAR-A2-opt	18:	methyl ester	FID	3.25937	2.89443	3.61929		3.2577	0.362435
B. lucorum	FAR-A2-opt	20:	methyl ester	FID	0.0861283	0.0747365	0.091429		0.0840979	0.00852945
B. lucorum	FAR-A2-opt	22:	methyl ester	FID	0.0584423	0.0487528	0.0677679		0.058321	0.00950817
B. lucorum	FAR-A2-opt	24:	methyl ester	FID	0.0883291	0.0731424	0.095716		0.0857292	0.0115092
B. lucorum	FAR-A2-opt	26:	methyl ester	FID	1.03305	0.895829	1.20152		1.04347	0.153112
B. terrestris	FAR-A1	14:	alcohol	FID	0	0	0		0	0
B. terrestris	FAR-A1	Z9-16:	alcohol	FID	0	0	0		0	0
B. terrestris	FAR-A1	16:	alcohol	FID	0.0268248	0.0264884	0.0334262		0.0289131	0.00391207
B. terrestris	FAR-A1	Z9-18:	alcohol	FID	0	0	0		0	0
B. terrestris	FAR-A1	18:	alcohol	FID	0.96429	0.959798	0.962096		0.962061	0.00224638
B. terrestris	FAR-A1	20:	alcohol	FID	0.289051	0.294897	0.320221		0.30139	0.0165681
B. terrestris	FAR-A1	22:	alcohol	FID	0.459653	0.436472	0.47419		0.456772	0.0190236
B. terrestris	FAR-A1	24:	alcohol	FID	0.289657	0.263217	0.29709		0.283321	0.017803
B. terrestris	FAR-A1	26:	alcohol	FID	0.173883	0.158362	0.176905		0.169717	0.00994881
B. terrestris	FAR-A1	14:	methyl ester	FID	0.852149	0.809621	0.854389		0.83872	0.025225
B. terrestris	FAR-A1	Z9-16:	methyl ester	FID	31.7637	31.2438	32.0956		31.701	0.429335
B. terrestris	FAR-A1	16:	methyl ester	FID	14.0052	14.0869	14.2027		14.0983	0.099251
B. terrestris	FAR-A1	Z9-18:	methyl ester	FID	20.7731	20.7098	21.1136		20.8655	0.21718
B. terrestris	FAR-A1	18:	methyl ester	FID	5.194	5.28143	5.33595		5.27046	0.0716056
B. terrestris	FAR-A1	20:	methyl ester	FID	0.280577	0.285916	0.279301		0.281931	0.00350905
B. terrestris	FAR-A1	22:	methyl ester	FID	0.142917	0.133882	0.136572		0.13779	0.00463894
B. terrestris	FAR-A1	24:	methyl ester	FID	0.229381	0.202509	0.206422		0.212771	0.014517
B. terrestris	FAR-A1	26:	methyl ester	FID	1.08242	1.00917	1.09267		1.06142	0.0455378
B. terrestris	FAR-A2	14:	alcohol	FID	0	0	0		0	0
B. terrestris	FAR-A2	Z9-16:	alcohol	FID	0	0	0		0	0
B. terrestris	FAR-A2	16:	alcohol	MSD	0.00927951	0.00831026	0.00874585		0.00877854	0.000485452
B. terrestris	FAR-A2	Z9-18:	alcohol	FID	0	0	0		0	0
B. terrestris	FAR-A2	18:	alcohol	MSD	0.000537981	0.000508259	0.000644324		0.000563521	7.1538e-05
B. terrestris	FAR-A2	20:	alcohol	FID	0	0	0		0	0
B. terrestris	FAR-A2	22:	alcohol	FID	0	0	0		0	0
B. terrestris	FAR-A2	24:	alcohol	FID	0	0	0		0	0
B. terrestris	FAR-A2	26:	alcohol	FID	0	0	0		0	0
B. terrestris	FAR-A2	14:	methyl ester	FID	0.494821	0.589305	0.578966		0.554364	0.0518241
B. terrestris	FAR-A2	Z9-16:	methyl ester	FID	19.165	24.9083	24.3188		22.7974	3.1595
B. terrestris	FAR-A2	16:	methyl ester	FID	6.99692	9.20499	8.99711		8.39968	1.21926
B. terrestris	FAR-A2	Z9-18:	methyl ester	FID	12.3654	17.72	17.2629		15.7828	2.96837
B. terrestris	FAR-A2	18:	methyl ester	FID	2.64273	3.8445	3.74041		3.40921	0.665832
B. terrestris	FAR-A2	20:	methyl ester	FID	0.0729069	0.117801	0.113043		0.10125	0.024661
B. terrestris	FAR-A2	22:	methyl ester	FID	0.0473496	0.0836076	0.0767191		0.0692254	0.0192556
B. terrestris	FAR-A2	24:	methyl ester	FID	0.0724122	0.126725	0.124557		0.107898	0.030751
B. terrestris	FAR-A2	26:	methyl ester	FID	0.705105	1.22457	1.2096		1.04643	0.295688
B. terrestris	FAR-J	14:	alcohol	FID	0	0	0		0	0
B. terrestris	FAR-J	Z9-16:	alcohol	FID	0	0	0		0	0
B. terrestris	FAR-J	16:	alcohol	FID	0.0279529	0.0322636	0.0345103		0.0315756	0.0033324
B. terrestris	FAR-J	Z9-18:	alcohol	FID	0	0	0		0	0
B. terrestris	FAR-J	18:	alcohol	FID	0.0797647	0.101836	0.0805793		0.0873935	0.0125146
B. terrestris	FAR-J	20:	alcohol	FID	0.0103906	0.0126	0.010869		0.0112865	0.00116238
B. terrestris	FAR-J	22:	alcohol	FID	0.303868	0.363273	0.234952		0.300698	0.0642192
B. terrestris	FAR-J	24:	alcohol	FID	6.56651	7.5801	5.58643		6.57768	0.996883
B. terrestris	FAR-J	26:	alcohol	FID	2.38758	2.72564	1.99622		2.36981	0.365032
B. terrestris	FAR-J	14:	methyl ester	FID	0.650231	0.708573	0.626014		0.661606	0.0424387
B. terrestris	FAR-J	Z9-16:	methyl ester	FID	21.2236	23.4439	19.9543		21.5406	1.76624
B. terrestris	FAR-J	16:	methyl ester	FID	9.94134	11.0858	9.25432		10.0938	0.925209
B. terrestris	FAR-J	Z9-18:	methyl ester	FID	13.7126	15.4579	12.4598		13.8768	1.50578
B. terrestris	FAR-J	18:	methyl ester	FID	3.89723	4.42855	3.4829		3.93622	0.474029
B. terrestris	FAR-J	20:	methyl ester	FID	0.307002	0.309218	0.232166		0.282795	0.0438607
B. terrestris	FAR-J	22:	methyl ester	FID	0.289722	0.340691	0.233738		0.28805	0.0534961
B. terrestris	FAR-J	24:	methyl ester	FID	0.410654	0.487745	0.309297		0.402565	0.089499
B. terrestris	FAR-J	26:	methyl ester	FID	0.414748	0.480464	0.321352		0.405521	0.0799563
B. lapidarius	FAR-A1	14:	alcohol	FID	0	0	0		0	0
B. lapidarius	FAR-A1	Z9-16:	alcohol	FID	16.1487	12.4963	16.1071		14.9174	2.09678
B. lapidarius	FAR-A1	16:	alcohol	FID	0	0	0		0	0
B. lapidarius	FAR-A1	Z9-18:	alcohol	FID	12.4349	9.53214	12.5959		11.521	1.72426
B. lapidarius	FAR-A1	18:	alcohol	FID	0	0	0		0	0
B. lapidarius	FAR-A1	20:	alcohol	FID	0	0	0		0	0
B. lapidarius	FAR-A1	22:	alcohol	FID	0	0	0		0	0
B. lapidarius	FAR-A1	24:	alcohol	FID	0	0	0		0	0
B. lapidarius	FAR-A1	26:	alcohol	FID	0	0	0		0	0
B. lapidarius	FAR-A1	14:	methyl ester	FID	0.884767	0.732532	0.880951		0.83275	0.0868124
B. lapidarius	FAR-A1	Z9-16:	methyl ester	FID	29.3387	25.0138	29.5961		27.9829	2.57449
B. lapidarius	FAR-A1	16:	methyl ester	FID	12.7466	10.7473	12.8366		12.1102	1.18113
B. lapidarius	FAR-A1	Z9-18:	methyl ester	FID	18.9425	15.7391	19.0002		17.8939	1.86636
B. lapidarius	FAR-A1	18:	methyl ester	FID	5.33157	4.47006	5.41233		5.07132	0.522269
B. lapidarius	FAR-A1	20:	methyl ester	FID	0.200901	0.149263	0.194985		0.181716	0.0282605
B. lapidarius	FAR-A1	22:	methyl ester	FID	0.0865612	0.0718861	0.0868251		0.0817575	0.00854988
B. lapidarius	FAR-A1	24:	methyl ester	FID	0.121084	0.105813	0.123782		0.116893	0.00968987
B. lapidarius	FAR-A1	26:	methyl ester	FID	1.19087	0.963615	1.17671		1.1104	0.127316
B. lapidarius	FAR-J	14:	alcohol	FID	0	0	0		0	0
B. lapidarius	FAR-J	Z9-16:	alcohol	FID	0	0	0		0	0
B. lapidarius	FAR-J	16:	alcohol	FID	0.0391377	0.043	0.0426331		0.0415903	0.00213186
B. lapidarius	FAR-J	Z9-18:	alcohol	FID	0	0	0		0	0
B. lapidarius	FAR-J	18:	alcohol	FID	0.149015	0.1742	0.189354		0.170856	0.0203766
B. lapidarius	FAR-J	20:	alcohol	FID	0.0344031	0.0368571	0.0334488		0.034903	0.0017583
B. lapidarius	FAR-J	22:	alcohol	FID	0.428778	0.448343	0.488183		0.455101	0.0302734
B. lapidarius	FAR-J	24:	alcohol	FID	3.35072	3.40889	3.72274		3.49411	0.20012
B. lapidarius	FAR-J	26:	alcohol	FID	0.656209	0.669343	0.709767		0.678439	0.0279139
B. lapidarius	FAR-J	14:	methyl ester	FID	1.01315	1.0024	1.08096		1.03217	0.042595
B. lapidarius	FAR-J	Z9-16:	methyl ester	FID	33.3441	33.1592	36.293		34.2655	1.75838
B. lapidarius	FAR-J	16:	methyl ester	FID	15.4716	15.479	16.8602		15.9369	0.7996
B. lapidarius	FAR-J	Z9-18:	methyl ester	FID	21.1102	21.194	23.234		21.8461	1.20272
B. lapidarius	FAR-J	18:	methyl ester	FID	6.032	6.06394	6.6746		6.25685	0.362135
B. lapidarius	FAR-J	20:	methyl ester	FID	0.492794	0.492629	0.550318		0.511913	0.0332595
B. lapidarius	FAR-J	22:	methyl ester	FID	0.488199	0.472714	0.542665		0.501193	0.0367408
B. lapidarius	FAR-J	24:	methyl ester	FID	0.544959	0.522171	0.644797		0.570642	0.0652226
B. lapidarius	FAR-J	26:	methyl ester	FID	0.495091	0.488514	0.515565		0.499724	0.014108
B. lapidarius	FAR-A4	14:	alcohol	FID	0.597383	0.543867	0.554373		0.565207	0.0283554
B. lapidarius	FAR-A4	Z9-16:	alcohol	FID	17.8781	16.6478	17.2202		17.2487	0.615633
B. lapidarius	FAR-A4	16:	alcohol	FID	14.5179	13.5025	13.9574		13.9926	0.508622
B. lapidarius	FAR-A4	Z9-18:	alcohol	FID	0.287375	0.23728	0.261537		0.262064	0.0250517
B. lapidarius	FAR-A4	18:	alcohol	FID	0	0	0		0	0
B. lapidarius	FAR-A4	20:	alcohol	FID	0	0	0		0	0
B. lapidarius	FAR-A4	22:	alcohol	FID	0	0	0		0	0
B. lapidarius	FAR-A4	24:	alcohol	FID	0	0	0		0	0
B. lapidarius	FAR-A4	26:	alcohol	FID	0	0	0		0	0
B. lapidarius	FAR-A4	14:	methyl ester	FID	1.10418	0.979093	1.01248		1.03192	0.0647693
B. lapidarius	FAR-A4	Z9-16:	methyl ester	FID	32.3611	28.3314	29.0404		29.911	2.15127
B. lapidarius	FAR-A4	16:	methyl ester	FID	13.469	11.8505	12.24		12.5198	0.844785
B. lapidarius	FAR-A4	Z9-18:	methyl ester	FID	39.1182	33.9381	35.0759		36.044	2.72238
B. lapidarius	FAR-A4	18:	methyl ester	FID	7.17112	6.27267	6.47166		6.63848	0.471886
B. lapidarius	FAR-A4	20:	methyl ester	FID	0.214723	0.168507	0.224885		0.202705	0.030049
B. lapidarius	FAR-A4	22:	methyl ester	FID	0.103245	0.0812	0.0864272		0.0902908	0.0115193
B. lapidarius	FAR-A4	24:	methyl ester	FID	0.14707	0.138267	0.153509		0.146282	0.00765188
B. lapidarius	FAR-A4	26:	methyl ester	FID	1.66342	1.49112	1.56976		1.57477	0.0862576
B. lapidarius	FAR-A5	14:	alcohol	FID	0.106549	0.0955291	0.10102		0.101033	0.00551001
B. lapidarius	FAR-A5	Z9-16:	alcohol	FID	0.134966	0.12134	0.1224		0.126235	0.00757928
B. lapidarius	FAR-A5	16:	alcohol	FID	25.8734	24.8452	26.5248		25.7478	0.846808
B. lapidarius	FAR-A5	Z9-18:	alcohol	FID	0.0154951	0.0133947	0.0118992		0.0135963	0.00180637
B. lapidarius	FAR-A5	18:	alcohol	FID	0.429208	0.370705	0.404052		0.401321	0.0293468
B. lapidarius	FAR-A5	20:	alcohol	FID	0	0	0		0	0
B. lapidarius	FAR-A5	22:	alcohol	FID	0	0	0		0	0
B. lapidarius	FAR-A5	24:	alcohol	FID	0	0	0		0	0
B. lapidarius	FAR-A5	26:	alcohol	FID	0	0	0		0	0
B. lapidarius	FAR-A5	14:	methyl ester	FID	1.07001	1.10288	1.14005		1.10431	0.0350411
B. lapidarius	FAR-A5	Z9-16:	methyl ester	FID	31.4354	32.4947	33.6516		32.5273	1.10843
B. lapidarius	FAR-A5	16:	methyl ester	FID	9.97709	10.3238	10.7858		10.3622	0.405718
B. lapidarius	FAR-A5	Z9-18:	methyl ester	FID	25.0446	25.7793	27.2234		26.0158	1.10847
B. lapidarius	FAR-A5	18:	methyl ester	FID	7.25911	7.50069	7.94435		7.56805	0.347552
B. lapidarius	FAR-A5	20:	methyl ester	FID	0.197302	0.18701	0.192641		0.192318	0.00515367
B. lapidarius	FAR-A5	22:	methyl ester	FID	0.0956806	0.0988438	0.104482		0.0996689	0.00445856
B. lapidarius	FAR-A5	24:	methyl ester	FID	0.16163	0.168915	0.159884		0.163476	0.00479002
B. lapidarius	FAR-A5	26:	methyl ester	FID	1.86721	1.94036	2.04466		1.95074	0.0891813

## Sheet: quant.SUPL
Figure 6—source data 1. List of fatty alcohol and fatty acyl quantities in FAR-expressing yeasts and fatty alcohol ratios of FARs.
Individual values of fatty alcohol and methyl ester quantities after supplementation obtained from GC analysis
					biol. replicate 1	biol. replicate 2	biol. replicate 3
species	FAR	fatty chain	derivate	detector type (quantification)	quantity (mg.g-1)	quantity (mg.g-1)	quantity (mg.g-1)		mean	SD
N/A	negative control	Z9,Z12-18:	alcohol	MSD	0	0	0		0	0
N/A	negative control	Z9,Z12-18:	methyl ester	MSD	0.860524	0.981545	0.897613		0.913227	0.0620028
N/A	negative control	Z9,Z12,Z15-18:	alcohol	MSD	0	0	0		0	0
N/A	negative control	Z9,Z12,Z15-18:	methyl ester	MSD	3.43887	5.06507	4.49714		4.33369	0.825328
N/A	negative control	Z15-20:	alcohol	MSD	0	0	0		0	0
N/A	negative control	Z15-20:	methyl ester	MSD	0.574723	0.5422	0.679628		0.59885	0.0718206
B. lucorum	FAR-A1-opt	Z15-20:	alcohol	MSD	0.0479641	0.0473495	0.0486595		0.047991	0.000655423
B. lucorum	FAR-A1-opt	Z15-20:	methyl ester	MSD	0.804283	0.68957	0.73551		0.743121	0.0577337
B. terrestris	FAR-A1	Z15-20:	alcohol	MSD	0.0349544	0.0355381	0.0321754		0.0342226	0.00179679
B. terrestris	FAR-A1	Z15-20:	methyl ester	MSD	0.946826	1.12146	0.864013		0.977432	0.131423
B. lapidarius	FAR-A1	Z9,Z12-18:	alcohol	MSD	0.0457962	0.0703134	0.0777166		0.0646087	0.0167074
B. lapidarius	FAR-A1	Z9,Z12-18:	methyl ester	MSD	1.47967	1.70984	1.70583		1.63178	0.131743
B. lapidarius	FAR-A1	Z9,Z12,Z15-18:	alcohol	MSD	0.0630697	0.065182	0.0680452		0.0654323	0.0024972
B. lapidarius	FAR-A1	Z9,Z12,Z15-18:	methyl ester	MSD	3.44716	5.10634	4.39201		4.31517	0.832256
B. lapidarius	FAR-A4	Z9,Z12-18:	alcohol	MSD	0.00492886	0.00753064	0.00739811		0.0066192	0.00146538
B. lapidarius	FAR-A4	Z9,Z12-18:	methyl ester	MSD	1.29979	1.62685	1.73151		1.55272	0.225204
B. lapidarius	FAR-A4	Z9,Z12,Z15-18:	alcohol	MSD	0.0662485	0.059429	0.0668886		0.0641887	0.0041344
B. lapidarius	FAR-A4	Z9,Z12,Z15-18:	methyl ester	MSD	3.80517	5.50109	5.60292		4.96973	1.00982
