# Supplementary material for: Expansion of the fatty acyl reductase gene family shaped pheromone communication in Hymenoptera
Source: eLife. 2019 Feb 4;8:e39231. doi: 10.7554/eLife.39231 (PMC6361591; doi:10.7554/eLife.39231)
Supplement: Supplementary file 1. — B. terrestris FARs functionally characterized in this study and A. mellifera FAR previously functionally characterized are highlighted in green; FAR-A gene orthologs are highlighted in orange; genomic scaffolds not placed into linkage groups are grey. [file elife-39231-supp1.xlsx]

## Sheet: Sheet1
Supplementary File 1. Genomic linkage group or scaffold and ortholog group of B. terrestris and A. mellifera FARs.
Bombus terrestris				Apis mellifera
NCBI accession number	orthologous group	linkage group/scaffold		NCBI accession number	orthologous group	linkage group/scaffold
XP_020721700.1	FAR-A	LG B12		XP_006565270.3	FAR-A	LG12
XP_020723892.1	FAR-A	GroupUn1136		NP_001314876.1	FAR-B	LG1
XP_020723935.1	FAR-A	GroupUn1199		XP_006570570.1	FAR-C	LG6
XP_003403375.2	FAR-A	GroupUn1674		XP_006570601.2	FAR-D	LG6
XP_003402269.1	FAR-A	GroupUn17		ADI87409.1	FAR-E	LG12
XP_012175487.2	FAR-A	GroupUn3510		ADI87411.1	FAR-F	LG12
XP_012175505.2	FAR-A	GroupUn4066		NP_001180219.1	FAR-G	LG12
XP_020723961.1	FAR-A	GroupUn4067		NP_001229455.1	FAR-H	LG12
XP_012175509.2	FAR-A	GroupUn4179		XP_006566994.2	FAR-I	LG12
XP_020723448.1	FAR-A	GroupUn442		NP_001177849.1	FAR-J	Un
XP_020723970.1	FAR-A	GroupUn4704		XP_001120449.2	FAR-K	LG5
XP_003403427.2	FAR-A	GroupUn4997
XP_020723325.1	FAR-A	GroupUn51
XP_012174003.2	FAR-A	GroupUn56
XP_020723511.1	FAR-A	GroupUn610
XP_003402802.1	FAR-A	GroupUn648
XP_012174533.1	FAR-A	GroupUn679
XP_020723568.1	FAR-A	GroupUn679
XP_003403231.1	FAR-A	GroupUn989
XP_012175211.1	FAR-A	GroupUn989
XP_012175212.1	FAR-A	GroupUn989
XP_012175213.2	FAR-A	GroupUn989
XP_020723847.1	FAR-A	GroupUn989
XP_020723849.1	FAR-A	GroupUn989
XP_003394733.1	FAR-A	LG B04
XP_020720557.1	FAR-B	LG B01
XP_012174769.1	FAR-C	GroupUn732
XP_003402940.2	FAR-D	GroupUn732
XP_003399880.1	FAR-E	LG B12
XP_003399881.1	FAR-F	LG B12
XP_020721716.1	FAR-G	LG B12
XP_020721715.1	FAR-H	LG B12
XP_003399944.1	FAR-I	LG B12
XP_020720279.1	FAR-J	LG B01
XP_012173522.1	FAR-K	LG B17
