# Supplementary material for: Expansion of the fatty acyl reductase gene family shaped pheromone communication in Hymenoptera
Source: eLife. 2019 Feb 4;8:e39231. doi: 10.7554/eLife.39231 (PMC6361591; doi:10.7554/eLife.39231)
Supplement: Supplementary file 3. [file elife-39231-supp3.zip]

Archive with 2 entries (2 files):
- coverage.R
- readme.md
