# Supplementary material for: Expansion of the fatty acyl reductase gene family shaped pheromone communication in Hymenoptera
Source: eLife. 2019 Feb 4;8:e39231. doi: 10.7554/eLife.39231 (PMC6361591; doi:10.7554/eLife.39231)
Supplement: Supplementary file 3. [file elife-39231-supp3.zip › coverage.R]

library(ggplot2)
library(data.table)
library(ggrepel)
library(gridExtra)
library(gtable)

setwd("~/Projects/bumble_bees/")

d <- fread("data/te-coverage/te-cov-all.tab", header=FALSE, sep ="\t")
names(d) <- c("CHROM","START","END","NAME","SCORE","GENE_STRAND","W","STRAND","TE_CNT","TE_BP","W_SIZE","COV","SPECIES","REP_CLASS")

d$GENE_NAME <- unlist(strsplit(d$NAME,"\\|"))[seq(1,3082882,2)]
d$GENE_GROUP <- unlist(strsplit(d$NAME,"\\|"))[seq(2,3082882,2)]

d$ORTHOGROUP <- NA
d$ORTHOGROUP<-ifelse(grepl("FAR-A",d$NAME),"FAR-A",ifelse(grepl("FAR",d$GENE_GROUP),"non-FAR-A",NA ))

f <- d[W_SIZE>1000&GENE_GROUP!="RefSeq",.(COV=mean(COV)),by=.(GENE_NAME,GENE_GROUP,ORTHOGROUP,SPECIES,REP_CLASS)]
refseq <- d[W_SIZE>1000&GENE_GROUP=="RefSeq",.(COV=mean(COV)),by=.(GENE_NAME,GENE_GROUP,ORTHOGROUP,SPECIES,REP_CLASS)]


## STATISTICS

wilcox.test(f[SPECIES=="bter"&ORTHOGROUP=="FAR-A"&REP_CLASS=="ALL"]$COV,f[SPECIES=="bter"&ORTHOGROUP=="non-FAR-A"&REP_CLASS=="ALL"]$COV)
wilcox.test(f[SPECIES=="bimp"&ORTHOGROUP=="FAR-A"&REP_CLASS=="ALL"]$COV,f[SPECIES=="bimp"&ORTHOGROUP=="non-FAR-A"&REP_CLASS=="ALL"]$COV)

## CALCULATE NULL DISTRIBUTION
dist <- function(DATA=NULL,SIZE=NULL,N=10000){
  dist <- c()
  
  for(i in 1:N){
    dist[i] <- mean(sample(x=DATA,size=SIZE,replace=F))
  }
  
  return(dist)
}

R=unique(f$REP_CLASS)
S=unique(f[SPECIES%in%c("bter","bimp")]$SPECIES)
O=unique(f[SPECIES%in%c("bter","bimp")]$ORTHOGROUP)

smr = data.table(
  SPECIES = character(),
  ORTHOGROUP = character(),
  REP_CLASS = character(),
  GAVG = numeric(),
  AVG = numeric(),
  P_VAL = numeric()
)

for(i in R){
  for(y in S){
    for(z in O){
      l=length(f[SPECIES==y&ORTHOGROUP==z&REP_CLASS==i]$COV)
      r=dist(DATA=refseq[SPECIES==y&REP_CLASS==i]$COV,SIZE=l)
      p.val=sum(mean(f[SPECIES==y&ORTHOGROUP==z&REP_CLASS==i]$COV)<=r)/length(r)
      m=mean(f[SPECIES==y&ORTHOGROUP==z&REP_CLASS==i]$COV)
      mg=mean(r)
      
      smr=rbind(smr, data.table(SPECIES=y,ORTHOGROUP=z,REP_CLASS=i,GAVG=mg,AVG=m,P_VAL=p.val))

    }
  }
}

smr = smr[!REP_CLASS %in% c("ALL_CLASSII_Helitron","ALL_CLASSII_Maverics",
                      "ALL_CLASSI_DIRS","ALL_CLASSI_PLE","ALL_CLASSI_SINE")]

smr$RATIO = smr$AVG/smr$GAVG
smr$SIGNIF = ifelse(smr$P_VAL <= 0.05, "*","")

smr$SPECIES = factor(smr$SPECIES,levels=c("bter","bimp"))
smr$REP_CLASS = factor(smr$REP_CLASS,
  levels=rev(c("ALL","ALL_CLASSII","ALL_CLASSII_DNA","ALL_CLASSII_MITE","ALL_CLASSII_TIR",
           "ALL_CLASSI","ALL_CLASSI_LINE","ALL_CLASSI_LTR","ALL_CLASSI_TRIM","ALL_CLASSI_LARD",
           "ALL_Unknown","Simple_repeat")),labels = rev(c("All","Class II","Class II DNA",
            "Class II MITE","Class II TIR","Class I","Class I LINE","Class I LTR","Class I TRIM",
            "Class I LARD","Unknown","Simple repeat")))

p = ggplot(smr[SPECIES=="bter"&!REP_CLASS %in% c("ALL_CLASSII_Helitron","ALL_CLASSII_Maverics",
                             "ALL_CLASSI_DIRS","ALL_CLASSI_PLE","ALL_CLASSI_SINE")], 
       aes(x=REP_CLASS, y=RATIO, fill=ORTHOGROUP, group=ORTHOGROUP, label=SIGNIF)) +
  geom_bar(stat="identity",position=position_dodge()) +
  geom_hline(yintercept = 1) +
  geom_text(nudge_y=0.3,nudge_x=-0.25,size=6) +
  scale_fill_manual(labels=c("FAR-A","non-FAR-A"),values=c("deeppink4","darkcyan")) +
  xlab("") +
  ylab("Ratio to genome-wide average") +
  theme_bw() +
  theme(panel.grid.major = element_blank(), 
        panel.grid.minor = element_blank(),
        axis.text.x = element_text(colour = "black"),
        axis.text.y = element_text(colour = "black"),
        legend.position = "none",
        text = element_text(size=20,face="bold",color="black")) +
  coord_flip()

pdf("~/Projects/bumble_bees/results/bter_by_class_final.pdf",w=6,h=6)
plot(p)
dev.off()

p = ggplot(smr[SPECIES=="bimp"&!REP_CLASS %in% c("ALL_CLASSII_Helitron","ALL_CLASSII_Maverics",
                                                 "ALL_CLASSI_DIRS","ALL_CLASSI_PLE","ALL_CLASSI_SINE")], 
           aes(x=REP_CLASS, y=RATIO, fill=ORTHOGROUP, group=ORTHOGROUP, label=SIGNIF)) +
  geom_bar(stat="identity",position=position_dodge()) +
  geom_hline(yintercept = 1) +
  geom_text(nudge_y=0.3,nudge_x=-0.25,size=6) +
  scale_fill_manual(labels=c("FAR-A","non-FAR-A"),values=c("deeppink4","darkcyan")) +
  xlab("") +
  ylab("Ratio to genome-wide average") +
  theme_bw() +
  theme(panel.grid.major = element_blank(), 
        panel.grid.minor = element_blank(),
        axis.text.x = element_text(colour = "black"),
        axis.text.y = element_text(colour = "black"),
        legend.position = "none",
        text = element_text(size=20,face="bold",color="black")) +
  coord_flip()

pdf("~/Projects/bumble_bees/results/bimp_by_class_final.pdf",w=6,h=6)
plot(p)
dev.off()


####

f$ORTHOGROUP = factor(f$ORTHOGROUP, levels = c("FAR-A","non-FAR-A"), labels=c("A","N"))

p1 = ggplot(refseq[SPECIES=="bter"&REP_CLASS=="ALL"], 
            aes(COV*10000)) +
  #geom_histogram(binwidth = 100) +
  geom_density(fill="dark grey",color="dark grey") +
  geom_segment(data=f[SPECIES=="bter"&REP_CLASS=="ALL"], 
               aes(x=COV*10000,xend=COV*10000,y=0,yend=0.000234,color=ORTHOGROUP)) +
  geom_point(data=f[SPECIES=="bter"&REP_CLASS=="ALL"], 
             aes(x=COV*10000,y=0.000234,color=ORTHOGROUP)) +
  geom_text_repel(data=f[SPECIES=="bter"&REP_CLASS=="ALL"], aes(x=COV*10000,y=0.000234,color=ORTHOGROUP,label=GENE_NAME),
            angle=90,hjust=0,vjust=0,nudge_y=0.00005,nudge_x=0,
            force=0.1,direction="x",segment.size=0.2,size=3.5,fontface = "bold") +
  scale_colour_manual(labels=c("FAR-A","non-FAR-A"),values=c("deeppink4","darkcyan")) +
  ylab("Density") +
  theme_bw() +
  ggtitle("Bombus terrestris") +
  scale_y_continuous(labels = function(x) format(x, scientific = TRUE)) + 
  theme(panel.grid.major = element_blank(), 
        panel.grid.minor = element_blank(),
        axis.text.x=element_blank(),
        axis.title.x=element_blank(),
        axis.text.y = element_text(colour = "black"),
        legend.position = c(0.8, 0.8),
        legend.background = element_rect(fill=alpha('white', 0)),
        text = element_text(size=20,face="bold",color="black")) +
  guides(colour = guide_legend(nrow = 2))


p2 = ggplot(f[SPECIES=="bter"&REP_CLASS=="ALL"], aes(x=ORTHOGROUP, y=COV*10000,fill=ORTHOGROUP)) +
  geom_boxplot() +
  ylim(0,10000) +
  coord_flip() +
  ylab("Repeat coverage (bps per 10 kbps)") +
  scale_fill_manual(labels=c("A","N"),values=c("deeppink4","darkcyan")) +
  theme_bw() +
  theme(panel.grid.major = element_blank(), 
        panel.grid.minor = element_blank(),
        axis.text.x = element_text(colour = "black"),
        axis.text.y = element_text(colour = "black"),
        axis.title.y=element_blank(),
        legend.position="none",
        text = element_text(size=20,face="bold",color="black"))

g1 = ggplotGrob(p1)
g2 = ggplotGrob(p2)
g = rbind(g1,g2,size="first")
g$width <- grid::unit.pmax(g1$widths, g2$widths)
g$heights[unique(g$layout[grepl("panel", g$layout$name), ]$t)] <- unit(c(2,1), units="null") 
grid::grid.newpage()


pdf("~/Projects/bumble_bees/results/bter_final.pdf",w=10,h=6)
grid::grid.draw(g)
dev.off()

p1 = ggplot(refseq[SPECIES=="bimp"&REP_CLASS=="ALL"], 
            aes(COV*10000)) +
  #geom_histogram(binwidth = 100) +
  geom_density(fill="dark grey",color="dark grey") +
  geom_segment(data=f[SPECIES=="bimp"&REP_CLASS=="ALL"], 
               aes(x=COV*10000,xend=COV*10000,y=0,yend=0.000234,color=ORTHOGROUP)) +
  geom_point(data=f[SPECIES=="bimp"&REP_CLASS=="ALL"], 
             aes(x=COV*10000,y=0.000234,color=ORTHOGROUP)) +
  geom_text_repel(data=f[SPECIES=="bimp"&REP_CLASS=="ALL"], aes(x=COV*10000,y=0.000234,color=ORTHOGROUP,label=GENE_NAME),
                  angle=90,hjust=0,vjust=0,nudge_y=0.00005,nudge_x=0,
                  force=0.1,direction="x",segment.size=0.2,size=3.5,fontface = "bold") +
  scale_colour_manual(labels=c("FAR-A","non-FAR-A"),values=c("deeppink4","darkcyan")) +
  ylab("Density") +
  theme_bw() +
  scale_y_continuous(labels = function(x) format(x, scientific = TRUE)) + 
  ggtitle("Bombus impatiens") +
  theme(panel.grid.major = element_blank(), 
        panel.grid.minor = element_blank(),
        axis.text.x=element_blank(),
        axis.title.x=element_blank(),
        axis.text.y = element_text(colour = "black"),
        legend.position = "none",
        text = element_text(size=20,face="bold",color="black")) +
  guides(colour = guide_legend(nrow = 2))


p2 = ggplot(f[SPECIES=="bimp"&REP_CLASS=="ALL"], aes(x=ORTHOGROUP, y=COV*10000,fill=ORTHOGROUP)) +
  geom_boxplot() +
  ylim(0,10000) +
  coord_flip() +
  ylab("Repeat coverage (bps per 10 kbps)") +
  scale_fill_manual(labels=c("A","N"),values=c("deeppink4","darkcyan")) +
  theme_bw() +
  theme(panel.grid.major = element_blank(), 
        panel.grid.minor = element_blank(),
        axis.title.y=element_blank(),
        axis.text.x = element_text(colour = "black"),
        axis.text.y = element_text(colour = "black"),
        legend.position="none",
        text = element_text(size=20,face="bold",color="black"))

g1 = ggplotGrob(p1)
g2 = ggplotGrob(p2)
g = rbind(g1,g2,size="first")
g$width <- grid::unit.pmax(g1$widths, g2$widths)
g$heights[unique(g$layout[grepl("panel", g$layout$name), ]$t)] <- unit(c(2,1), units="null") 
grid::grid.newpage()
grid::grid.draw(g)

pdf("~/Projects/bumble_bees/results/bimp_final.pdf",w=10,h=6)
grid::grid.draw(g)
dev.off()


p1 = ggplot(refseq[SPECIES=="amel"], 
            aes(COV*10000)) +
  #geom_histogram(binwidth = 100) +
  geom_density(fill="dark grey",color="dark grey") +
  geom_segment(data=f[SPECIES=="amel"], 
               aes(x=COV*10000,xend=COV*10000,y=0,yend=0.000234,color=ORTHOGROUP)) +
  geom_point(data=f[SPECIES=="amel"], 
             aes(x=COV*10000,y=0.000234,color=ORTHOGROUP)) +
  geom_text(data=f[SPECIES=="amel"], aes(x=COV*10000,y=0.000234,color=ORTHOGROUP,label=GENE_NAME),
            angle=45,check_overlap = TRUE,hjust = 0,nudge_y=0.00005) +
  scale_colour_manual(labels=c("non-FAR-A"),values=c("darkcyan")) +
  ylab("Density") +
  theme_bw() +
  ggtitle("Apis mellifera") +
  theme(panel.grid.major = element_blank(), 
        panel.grid.minor = element_blank(),
        axis.text.x=element_blank(),
        axis.title.x=element_blank(),
        axis.text.y = element_text(colour = "black"),
        legend.position = "none") +
  guides(colour = guide_legend(nrow = 2))


p2 = ggplot(refseq[SPECIES=="nvit"], 
            aes(COV*10000)) +
  #geom_histogram(binwidth = 100) +
  geom_density(fill="dark grey",color="dark grey") +
  geom_segment(data=f[SPECIES=="nvit"], 
               aes(x=COV*10000,xend=COV*10000,y=0,yend=0.00578,color=ORTHOGROUP)) +
  geom_point(data=f[SPECIES=="nvit"], 
             aes(x=COV*10000,y=0.00578,color=ORTHOGROUP)) +
  geom_text(data=f[SPECIES=="nvit"], aes(x=COV*10000,y=0.00578,color=ORTHOGROUP,label=GENE_NAME),
            angle=45,check_overlap = TRUE,hjust = 0,nudge_y=0.00005) +
  scale_colour_manual(labels=c("non-FAR-A"),values=c("darkcyan")) +
  ylab("Density") +
  theme_bw() +
  ggtitle("Nasonia vitripennis") +
  theme(panel.grid.major = element_blank(), 
        panel.grid.minor = element_blank(),
        axis.text.x=element_blank(),
        axis.text.y = element_text(colour = "black"),
        axis.title.x=element_blank(),
        legend.position = "none") +
  guides(colour = guide_legend(nrow = 2))

g1 = ggplotGrob(p1)
g2 = ggplotGrob(p2)
g = rbind(g1,g2,size="first")
g$width <- unit.pmax(g1$widths, g2$widths)
g$heights[unique(g$layout[grepl("panel", g$layout$name), ]$t)] <- unit(c(2,2), units="null") 
grid.newpage()
grid.draw(g)

      
