# Supplementary material for: Expansion of the fatty acyl reductase gene family shaped pheromone communication in Hymenoptera
Source: eLife. 2019 Feb 4;8:e39231. doi: 10.7554/eLife.39231 (PMC6361591; doi:10.7554/eLife.39231)
Supplement: Supplementary file 3. [file elife-39231-supp3.zip › readme.md]

## Analysis of repeat content around fatty-acid reductase genes in the bumble-bee genome

### Far (Fatty acid reductase gene family) data and manuscript

List of Far genes with their Interprot IDs in B. terrestris and B. impatiens provided (Bter_Bimp-FARs.txt).

### Bumble bee genome data

All source data downloaded on March 11, 2018 from bubmle bee genome project FTP (ftp://ftp.hgsc.bcm.edu/Bterrestris/Bter_1.1/).

Website of the project: https://www.hgsc.bcm.edu/arthropods/bumble-bee-genome-project

Detailed description of the genome project can be found in [Sadd et al. (2015)](docs/Sadd_et_al.2015.pdf) and in [the supplement](docs/Sadd_et_al.2015.suppl.pdf).

### Software

Bedtools (http://bedtools.readthedocs.io/en/latest/)

### Prepare files

Parse TEs:

```bash
## Parse Bombus terrestris TEs
find genome_data_HGSC/Bterrestris/Genes/Transposable_Elements/bt2_GFF3chr/annotations/. -name '*.gff3' -exec tail -n+2 {} \;  |  \
sed -n '/##/,/##/p' | \
grep -v "^#" | \
sed -E 's/^[^=]+(Group.+)ID.+Target=(.+)$/\1\2/'  \
> data/source_tes/bter_reps.gff3

< data/source_tes/bter_reps.gff3 awk '{ print $1,$4,$5,$2"|"$9,$6,$7 }' | \
awk '{ gsub(/.*LARD.*/,"ALL_CLASSI_LARD",$4); print }' | \
awk '{ gsub(/.*TRIM.*/,"ALL_CLASSI_TRIM",$4); print }' | \
awk '{ gsub(/.*MITE.*/,"ALL_CLASSII_MITE",$4); print }' | \
awk '{ gsub(/.*DNA.*/,"ALL_CLASSII_DNA",$4); print }' | \
awk '{ gsub(/.*TIR.*/,"ALL_CLASSII_TIR",$4); print }' | \
awk '{ gsub(/.*Helitron.*/,"ALL_CLASSII_Helitron",$4); print }' | \
awk '{ gsub(/.*Maverick.*/,"ALL_CLASSII_Maverics",$4); print }' | \
awk '{ gsub(/.*ClassII:\?.*/,"ALL_CLASSII_Unknown",$4); print }' | \
awk '{ gsub(/.*LINE.*/,"ALL_CLASSI_LINE",$4); print }' | \
awk '{ gsub(/.*LTR.*/,"ALL_CLASSI_LTR",$4); print }' | \
awk '{ gsub(/.*SINE.*/,"ALL_CLASSI_SINE",$4); print }' | \
awk '{ gsub(/.*DIRS.*/,"ALL_CLASSI_DIRS",$4); print }' | \
awk '{ gsub(/.*PLE.*/,"ALL_CLASSI_PLE",$4); print }' | \
awk '{ gsub(/.*ClassI:\?.*/,"ALL_CLASSI_Unknown",$4); print }' | \
awk '{ gsub(/.*REPET_SSRs.*/,"Simple_repeat",$4); print }' | \
awk '{ gsub(/.*bt2.*/,"ALL_Unknown",$4); print }' | \
tr " " "\t" > data/source_tes/bter_reps.bed

## Parse Bombus impatiens TEs
find genome_data_HGSC/Bterrestris/Genes/Transposable_Elements/bimp_GFF3chr/annotations/. -name '*.gff3' -exec tail -n+2 {} \;  |  \
sed -n '/##/,/##/p' | \
grep -v "^#" | \
sed -E 's/^[^=]+(scf.+)ID.+Target=(.+)$/\1\2/' \
> data/source_tes/bimp_reps.gff3

< data/source_tes/bimp_reps.gff3 awk -F $'\t' 'BEGIN{OFS=FS}{ print $1,$4,$5,$2"|"$9,$6,$7 }' | \
awk '{ gsub(/scf/,"scf_",$1); print }' | \
awk '{ gsub(/.*LARD.*/,"ALL_CLASSI_LARD",$4); print }' | \
awk '{ gsub(/.*TRIM.*/,"ALL_CLASSI_TRIM",$4); print }' | \
awk '{ gsub(/.*MITE.*/,"ALL_CLASSII_MITE",$4); print }' | \
awk '{ gsub(/.*DNA.*/,"ALL_CLASSII_DNA",$4); print }' | \
awk '{ gsub(/.*TIR.*/,"ALL_CLASSII_TIR",$4); print }' | \
awk '{ gsub(/.*Helitron.*/,"ALL_CLASSII_Helitron",$4); print }' | \
awk '{ gsub(/.*Maverick.*/,"ALL_CLASSII_Maverics",$4); print }' | \
awk '{ gsub(/.*ClassII:\?.*/,"ALL_CLASSII_Unknown",$4); print }' | \
awk '{ gsub(/.*LINE.*/,"ALL_CLASSI_LINE",$4); print }' | \
awk '{ gsub(/.*LTR.*/,"ALL_CLASSI_LTR",$4); print }' | \
awk '{ gsub(/.*SINE.*/,"ALL_CLASSI_SINE",$4); print }' | \
awk '{ gsub(/.*DIRS.*/,"ALL_CLASSI_DIRS",$4); print }' | \
awk '{ gsub(/.*PLE.*/,"ALL_CLASSI_PLE",$4); print }' | \
awk '{ gsub(/.*ClassI:\?.*/,"ALL_CLASSI_Unknown",$4); print }' | \
awk '{ gsub(/.*REPET_SSRs.*/,"Simple_repeat",$4); print }' | \
awk '{ gsub(/.*bimp.*/,"ALL_Unknown",$4); print }' | \
tr " " "\t" > data/source_tes/bimp_reps.bed

## Parse Apis mellifera TEs
find genome_data_HGSC/Amellifera/Genes/Transposable_Elements/amel45_GFF3chr_final/annotations/. -name '*.gff3' -exec tail -n+2 {} \;  |  \
sed -n '/##/,/##/p' | \
grep -v "^#" | \
sed -E 's/^[^=]+(Group.+)ID.+Target=(.+)$/\1\2/' \
> data/source_tes/amel_reps.gff3

< data/source_tes/amel_reps.gff3 awk -F $'\t' 'BEGIN{OFS=FS}{ print $1,$4,$5,$2"|"$9,$6,$7 }' | \
awk '{ gsub(/_/,".",$1); print }' | \
awk '{ gsub(/.*LARD.*/,"ALL_CLASSI_LARD",$4); print }' | \
awk '{ gsub(/.*TRIM.*/,"ALL_CLASSI_TRIM",$4); print }' | \
awk '{ gsub(/.*MITE.*/,"ALL_CLASSII_MITE",$4); print }' | \
awk '{ gsub(/.*DNA.*/,"ALL_CLASSII_DNA",$4); print }' | \
awk '{ gsub(/.*TIR.*/,"ALL_CLASSII_TIR",$4); print }' | \
awk '{ gsub(/.*Helitron.*/,"ALL_CLASSII_Helitron",$4); print }' | \
awk '{ gsub(/.*Maverick.*/,"ALL_CLASSII_Maverics",$4); print }' | \
awk '{ gsub(/.*ClassII:\?.*/,"ALL_CLASSII_Unknown",$4); print }' | \
awk '{ gsub(/.*LINE.*/,"ALL_CLASSI_LINE",$4); print }' | \
awk '{ gsub(/.*LTR.*/,"ALL_CLASSI_LTR",$4); print }' | \
awk '{ gsub(/.*SINE.*/,"ALL_CLASSI_SINE",$4); print }' | \
awk '{ gsub(/.*DIRS.*/,"ALL_CLASSI_DIRS",$4); print }' | \
awk '{ gsub(/.*REPET_SSRs.*/,"Simple_repeat",$4); print }' | \
awk '{ gsub(/.*amel.*/,"ALL_Unknown",$4); print }' | \
tr " " "\t" > data/source_tes/amel_reps.bed

## Nasonia vitripennies
< genome_data_NCBI/GCA_000002325.2_Nvit_2.1/GCA_000002325.2_Nvit_2.1_rm.out.gz zcat | \
grep -v "rRNA" | \
tail -n+4 | \
awk '{ print $5,$6,$7,$11"|"$10,$1,$9 }' | \
awk '{ gsub(/.*Helitron.*/,"ALL_CLASSII_Helitron",$4); print }' | \
awk '{ gsub(/.*Maverick.*/,"ALL_CLASSII_Maverics",$4); print }' | \
awk '{ gsub(/.*DNA.*/,"ALL_CLASSII_DNA",$4); print }' | \
awk '{ gsub(/.*LINE.*/,"ALL_CLASSI_LINE",$4); print }' | \
awk '{ gsub(/.*LTR.*/,"ALL_CLASSI_LTR",$4); print }' | \
awk '{ gsub(/.*SINE.*/,"ALL_CLASSI_SINE",$4); print }' | \
awk '{ gsub(/.*Simple_repeat.*/,"Simple_repeat",$4); print }' | \
awk '{ gsub(/.*Satellite.*/,"Simple_repeat",$4); print }' | \
awk '{ gsub(/.*Low_complexity.*/,"Simple_repeat",$4); print }' | \
awk '{ gsub(/.*Unknown.*/,"ALL_Unknown",$4); print }' | \
tr " " "\t" | sort -k1,1 | \
join -t$'\t' -1 2 -2 1 <( < data/agp_assembl_chrom_mapping/nvit_agp_chrom_mpng_final.txt cut -f 1,6 | sort -k2,2 ) - | \
cut -f 2- \
> data/source_tes/nvit_reps.bed
```

##### Prepare mapping table

###### Mapping tables
genome_data_NCBI/GCA_000214255.1_Bter_1.0/GCA_000214255.1_Bter_1.0_assembly_structure/Primary_Assembly/assembled_chromosomes/AGP
=> Chromosome 2 contig

genome_data_NCBI/GCA_000002195.1_Amel_4.5/GCA_000002195.1_Amel_4.5_assembly_structure/Primary_Assembly/scaffold_localID2acc
=> contig 2 group

genome_data_NCBI/GCA_000002195.1_Amel_4.5/GCA_000002195.1_Amel_4.5_assembly_report.txt
=> Chromosome/contig GenBankID 2 chromosome/contig RefSeqID

```bash
mkdir data/agp_assembl_chrom_mapping

## Bombus terrestris
AGP=genome_data_NCBI/GCA_000214255.1_Bter_1.0/GCA_000214255.1_Bter_1.0_assembly_structure/Primary_Assembly/assembled_chromosomes/AGP
AGP_SCAFF=genome_data_NCBI/GCA_000214255.1_Bter_1.0/GCA_000214255.1_Bter_1.0_assembly_structure/Primary_Assembly/unplaced_scaffolds/AGP/unplaced.scaf.agp.gz
SCAFF2ACC=genome_data_NCBI/GCA_000214255.1_Bter_1.0/GCA_000214255.1_Bter_1.0_assembly_structure/Primary_Assembly/scaffold_localID2acc
ASSMBL=genome_data_NCBI/GCA_000214255.1_Bter_1.0/GCA_000214255.1_Bter_1.0_assembly_report.txt

find genome_data_NCBI/GCA_000214255.1_Bter_1.0/GCA_000214255.1_Bter_1.0_assembly_structure/Primary_Assembly/assembled_chromosomes/AGP \
-name '*[0-9].agp.gz' \
-exec unzip {} \;

cat $AGP/*.agp | \
grep -v "^#" | grep -v 'contig' | sort -k6,6 | \
join -1 6 -2 2 - <( tail -n+2 $SCAFF2ACC | sort -k2,2 ) | \
gcut --complement -d " " -f 6 > data/agp_assembl_chrom_mapping/bter_agp_chrom_mpng.txt

grep -v '^#' $ASSMBL | \
grep "assembled-molecule" | \
sort -t $'\t' -k5,5 | \
join -t $'\t' -1 5 -2 2  - <( sort -k2,2 data/agp_assembl_chrom_mapping/bter_agp_chrom_mpng.txt | tr " " "\t" | tr -d "\r" ) | \
gcut -d $'\t' --complement -f 3,5,6,8,10 | \
awk -F $'\t' 'BEGIN{OFS=FS}{ print $4,$2,$3,$4,$5,$6,$7,$8,$9,$10,$11,$12,$13 }' | \
cat - \
<( grep -v '^#' $ASSMBL | grep "unplaced-scaffold" | awk -F $'\t' 'BEGIN{ OFS=FS}{ print $7,$1,"Un",$7,$9,$5,"1",$9,"1","1",$9,"+",$1 }' ) \
> data/agp_assembl_chrom_mapping/bter_agp_chrom_mpng_final.txt

## Bombus impatiens
ASSMBL=genome_data_NCBI/GCA_000188095.3_BIMP_2.1/GCA_000188095.3_BIMP_2.1_assembly_report.txt

grep -v '^#' $ASSMBL | grep "unplaced-scaffold" | awk -F $'\t' 'BEGIN{ OFS=FS}{ print $7,$1,"Un",$7,$9,$5,"1",$9,"1","1",$9,"+",$1 }' \
> data/agp_assembl_chrom_mapping/bimp_agp_chrom_mpng_final.txt

## Apis mellifera
AGP=genome_data_NCBI/GCA_000002195.1_Amel_4.5/GCA_000002195.1_Amel_4.5_assembly_structure/Primary_Assembly/assembled_chromosomes/AGP
AGP_SCAFF=genome_data_NCBI/GCA_000002195.1_Amel_4.5/GCA_000002195.1_Amel_4.5_assembly_structure/Primary_Assembly/unplaced_scaffolds/AGP/unplaced.scaf.agp.gz
SCAFF2ACC=genome_data_NCBI/GCA_000002195.1_Amel_4.5/GCA_000002195.1_Amel_4.5_assembly_structure/Primary_Assembly/scaffold_localID2acc
ASSMBL=genome_data_NCBI/GCA_000002195.1_Amel_4.5/GCA_000002195.1_Amel_4.5_assembly_report.txt

## Placed scaffolds
find $AGP \
-name '*[0-9].agp.gz' \
-exec gunzip '{}' \;

cat $AGP/*.agp | \
grep -v "^#" | grep -v 'contig' | sort -k6,6 | \
join -1 6 -2 2 - <( tail -n+2 $SCAFF2ACC | sort -k2,2 ) | \
gcut --complement -d " " -f 6 > data/agp_assembl_chrom_mapping/amel_agp_chrom_mpng.txt

grep -v '^#' $ASSMBL | \
grep "assembled-molecule" | \
sort -t $'\t' -k5,5 | \
join -t $'\t' -1 5 -2 2  - <( sort -k2,2 data/agp_assembl_chrom_mapping/amel_agp_chrom_mpng.txt | tr " " "\t" | tr -d "\r" ) | \
gcut -d $'\t' --complement -f 3,5,6,8,10 | \
awk -F $'\t' 'BEGIN{OFS=FS}{ print $4,$2,$3,$4,$5,$6,$7,$8,$9,$10,$11,$12,$13 }' | \
cat - \
<( grep -v '^#' $ASSMBL | grep "unplaced-scaffold" | awk -F $'\t' 'BEGIN{ OFS=FS}{ print $7,$1,"Un",$7,$9,$5,"1",$9,"1","1",$9,"+",$1 }' ) \
> data/agp_assembl_chrom_mapping/amel_agp_chrom_mpng_final.txt

## Nasonia vitripennis
ASSMBL=genome_data_NCBI/GCA_000002325.2_Nvit_2.1/GCA_000002325.2_Nvit_2.1_assembly_report.txt

grep -v '^#' $ASSMBL | awk -F $'\t' 'BEGIN{ OFS=FS}{ print $7,$1,$1,$7,$9,$5,"1",$9,"1","1",$9,"+",$7 }' \
> data/agp_assembl_chrom_mapping/nvit_agp_chrom_mpng_final.txt
```

##### Map genes 

```bash
## B. terrestris
< data/agp_assembl_chrom_mapping/bter_agp_chrom_mpng_final.txt awk -F $"\t" 'BEGIN{OFS=FS}{ print $1,$7,$8,$13,$10,$11,$12}' | \
tr "?" "+" \
> data/agp_assembl_chrom_mapping/bter_agp_chrom_mpng_final.bed

## B. impatients
< data/agp_assembl_chrom_mapping/bimp_agp_chrom_mpng_final.txt awk -F $"\t" 'BEGIN{OFS=FS}{ print $1,$7,$8,$13,$10,$11,$12}' | \
tr "?" "+" \
> data/agp_assembl_chrom_mapping/bimp_agp_chrom_mpng_final.bed

## A. mellifera
< data/agp_assembl_chrom_mapping/amel_agp_chrom_mpng_final.txt awk -F $"\t" 'BEGIN{OFS=FS}{ print $1,$7,$8,$13,$10,$11,$12}' | \
tr "?" "+" \
> data/agp_assembl_chrom_mapping/amel_agp_chrom_mpng_final.bed

## N. vitripennis
< data/agp_assembl_chrom_mapping/nvit_agp_chrom_mpng_final.txt awk -F $"\t" 'BEGIN{OFS=FS}{ print $1,$7,$8,$13,$10,$11,$12}' | \
tr "?" "+" \
> data/agp_assembl_chrom_mapping/nvit_agp_chrom_mpng_final.bed
```

```bash
mkdir data/FAR-genes

SPECIES=$( tail -n+2 data/FAR-genes/FarGenesFinal.txt | cut -f2 | sort -u)

for i in $SPECIES
do
    grep $i data/FAR-genes/FarGenesFinal.txt | grep -v "NA" | awk -F $'\t' 'BEGIN{OFS=FS}{ print $7,$9,$10,$3"|"$12,".",$11 }' \
    > data/FAR-genes/"$i"_FarGenes.bed
done;
```

##### Map genes from assembly to contigs:

Manually fixed by getting correct positions from NCBI.

__Bter_1.0_assembly_report.txt__ assembly report downloaded on 30/03/2018 from the NCBI. Serves for conversion between linkage groups and chromosome IDs. E.g.

Group1 => CM001169.1

__bter_chrom_mapping.bed__ mapping between parts of groups to the whole groups. E.g.

Group1.1 => Group1

__bter_genes.bed__ list of *Far* genes.

__bter_genes2groups_mapping.bed__ mapping between *Far* genes and groups.

```bash
## Remap function => to remap groups to contigs
remap()
{
  awk -F $'\t' 'BEGIN{OFS=FS}{
      if($7=="-"&&$13=="-"){

        start=($3-$10)+1 < 0 ? 0 : ($3-$10)+1;
        end=($3-$9)+1 > ($3-$2)+1 ? ($3-$2)+1 : ($3-$9)+1;

        print $4,start,end,$11,".","+"

      }else if($7=="-"&&$13=="+"){

        start=($3-$10)+1 < 0 ? 0 : ($3-$10)+1;
        end=($3-$9)+1 > ($3-$2)+1 ? ($3-$2)+1 : ($3-$9)+1;

        print $4,start,end,$11,".","-"
      }else{

        start=($9-$2)+1 < 0 ? 0 : ($9-$2)+1;
        end=($10-$2)+1 > ($3-$2)+1 ? ($3-$2)+1 : ($10-$2)+1;

        print $4,start,end,$11,".",$13
      }
    }'
}

for i in $SPECIES
do
    bedtools intersect \
    -a <( < data/agp_assembl_chrom_mapping/"$i"_agp_chrom_mpng_final.bed sortBed ) \
    -b <( sortBed -i data/FAR-genes/"$i"_FarGenes.bed ) -wa -wb | \
    remap | \
    sortBed \
    > data/FAR-genes/"$i"_FarGenes_remapped.bed
done;
```


##### Make genome file:

```bash

## OLD => REMOVE
##cut -f4,6 data/bter_sequence_regions.bed > data/bter_sequence_regions.genome

mkdir data/genome_files

for i in $SPECIES
do
    cut -f4,6 data/agp_assembl_chrom_mapping/"$i"_agp_chrom_mpng_final.bed > data/genome_files/"$i"_sequence_regions.genome
done;

```

### Analysis of repeats

##### Null model

Prepare list of RefSeq genes for null model

```bash

FILES=$(ls gene_data/*.gz)

for i in $FILES
do
    s=$(cut -d "_" -f 3 <<< $i | tr '[:upper:]' '[:lower:]')
    
    < $i zcat | \
    grep "protein_coding" | \
    sed -E 's/^(.+)(ID=.+Name=)([^;]+)(;.+)$/\1\3/' | \
    awk -F $'\t' 'BEGIN{OFS=FS}{ print $1,$4,$5,$9"|RefSeq",$6,$7 }' \
    > gene_data/"$s"_RefSeqGenes.bed
done;
```

```bash
for i in $SPECIES
do
    bedtools intersect \
    -a <( < data/agp_assembl_chrom_mapping/"$i"_agp_chrom_mpng_final.bed sortBed ) \
    -b <( sortBed -i gene_data/"$i"_RefSeqGenes.bed ) -wa -wb | \
    remap | \
    sortBed \
    > gene_data/"$i"_RefSeqGenes_remapped.bed
done;
```

##### Flanking regions around RefSeq genes

```bash
mkdir data/refseq-flanks

## Generate 10kb window upstream/downstream of gene
for i in $SPECIES
do
    bedtools flank \
    -i  gene_data/"$i"_RefSeqGenes_remapped.bed \
    -g data/genome_files/"$i"_sequence_regions.genome \
    -l 10000 \
    -r 0 \
    -s | \
    sortBed | \
    awk -F $'\t' 'BEGIN{OFS=FS}{print $0,"10kb","minus"}' \
    > data/refseq-flanks/"$i"_RefSeqGenes_w_10kb_mns.bed
    
    bedtools flank \
    -i <( < gene_data/"$i"_RefSeqGenes_remapped.bed awk '{ if( $2>0 ){ print $0 } }' ) \
    -g data/genome_files/"$i"_sequence_regions.genome \
    -r 10000 \
    -l 0 \
    -s | \
    sortBed | \
    awk -F $'\t' 'BEGIN{OFS=FS}{print $0,"10kb","plus"}' \
    > data/refseq-flanks/"$i"_RefSeqGenes_w_10kb_pls.bed
done;

```

TE coverage

```bash
mkdir data/te-coverage

REP=$(echo ALL ALL_CLASSI ALL_CLASSII ALL_Unknown Simple_repeat ALL_CLASSI_LINE ALL_CLASSI_LTR ALL_CLASSI_SINE ALL_CLASSI_LARD ALL_CLASSI_TRIM ALL_CLASSII_MITE ALL_CLASSII_DNA ALL_CLASSII_TIR ALL_CLASSII_Helitron ALL_CLASSII_Maverics ALL_CLASSI_DIRS ALL_CLASSI_PLE )

for i in $SPECIES
do
    for r in $REP
    do
        bedtools coverage \
        -a <( < data/refseq-flanks/"$i"_RefSeqGenes_w_10kb_mns.bed sortBed ) \
        -b <( grep "$r" data/source_tes/"$i"_reps.bed | sortBed ) | \
        awk -F$'\t' -v s=$i -v r=$r 'BEGIN{OFS=FS}{ print $0,s,r }' \
        > data/te-coverage/"$i"_"$r"_RefSeqGenes_w_10kb_mns.bed
        
        bedtools coverage \
        -a <( < data/refseq-flanks/"$i"_RefSeqGenes_w_10kb_pls.bed sortBed ) \
        -b <( grep "$r" data/source_tes/"$i"_reps.bed | sortBed ) | \
        awk -F$'\t' -v s=$i -v r=$r 'BEGIN{OFS=FS}{ print $0,s,r }' \
        > data/te-coverage/"$i"_"$r"_RefSeqGenes_w_10kb_pls.bed
    done;
done;
```

## TE Coverage by TE class

##### Repeat density around *Far* genes

Generate 10 kb windows

```bash
mkdir data/far-flanks

## Generate 10kb window upstream/downstream of gene
for i in $SPECIES
do
    bedtools flank \
    -i data/FAR-genes/"$i"_FarGenes_remapped.bed \
    -g data/genome_files/"$i"_sequence_regions.genome \
    -l 10000 \
    -r 0 \
    -s | \
    sortBed | \
    awk -F $'\t' 'BEGIN{OFS=FS}{print $0,"10kb","minus"}' \
    > data/far-flanks/"$i"_FarGenes_w_10kb_mns.bed
    
    bedtools flank \
    -i data/FAR-genes/"$i"_FarGenes_remapped.bed \
    -g data/genome_files/"$i"_sequence_regions.genome \
    -r 10000 \
    -l 0 \
    -s | \
    sortBed | \
    awk -F $'\t' 'BEGIN{OFS=FS}{print $0,"10kb","plus"}' \
    > data/far-flanks/"$i"_FarGenes_w_10kb_pls.bed
done;

```

TE coverage

```bash
mkdir data/te-coverage

REP=$(echo ALL ALL_CLASSI ALL_CLASSII ALL_Unknown Simple_repeat ALL_CLASSI_LINE ALL_CLASSI_LTR ALL_CLASSI_SINE ALL_CLASSI_LARD ALL_CLASSI_TRIM ALL_CLASSII_MITE ALL_CLASSII_DNA ALL_CLASSII_TIR ALL_CLASSII_Helitron ALL_CLASSII_Maverics ALL_CLASSI_DIRS ALL_CLASSI_PLE )

for i in $SPECIES
do
    for r in $REP
    do
        bedtools coverage \
        -a <( < data/far-flanks/"$i"_FarGenes_w_10kb_mns.bed sortBed ) \
        -b <( grep "$r" data/source_tes/"$i"_reps.bed | sortBed ) | \
        awk -F$'\t' -v s=$i -v r=$r 'BEGIN{OFS=FS}{ print $0,s,r }' \
        > data/te-coverage/"$i"_"$r"_FarGenes_w_10kb_mns.bed
        
        bedtools coverage \
        -a <( < data/far-flanks/"$i"_FarGenes_w_10kb_pls.bed sortBed ) \
        -b <( grep "$r" data/source_tes/"$i"_reps.bed | sortBed ) | \
        awk -F$'\t' -v s=$i -v r=$r 'BEGIN{OFS=FS}{ print $0,s,r }' \
        > data/te-coverage/"$i"_"$r"_FarGenes_w_10kb_pls.bed
    done;
done;

cat data/te-coverage/*.bed > data/te-coverage/te-cov-all.tab

```
